# Supplementary material for: Transformation of low molecular compounds and soil humic acid by two domain laccase of Streptomyces puniceus in the presence of ferulic and caffeic acids
Source: PLoS One. 2020 Sep 18;15(9):e0239005. doi: 10.1371/journal.pone.0239005 (PMC7500650; doi:10.1371/journal.pone.0239005)
Supplement: S1 Enzyme properties — (XLSX) [file pone.0239005.s001.xlsx]

## Sheet: Лист1
pH optimum
pH	U/ml	U/ml	U/ml		pH	Relative activity, %	Relative activity, %	Relative activity, %
2.5	6.1	6.2	5.8		2.5	22.5092	22.963	21.8045
3	14.3	14.6	13.9		3	52.7675	54.0741	52.2556
3.5	27.1	27	26.6		3.5	100	100	100
4	21.7	22.3	22		4	80.0738	82.5926	82.7068
4.5	18.4	18	18.1		4.5	67.8967	66.6667	68.0451
5	8	8.4	8.6		5	29.5203	31.1111	32.3308
5.5	2.6	2.4	3		5.5	9.5941	8.88889	11.2782
6	0	0	0		6
6.5	0	0	0		6.5
7	0.77	0.6	0.62		7	13.5088	10.9091	11.4815
7.5	1.1	1.2	1.2		7.5	19.2982	21.8182	22.2222
8	2.4	2.3	2.2		8	42.1053	41.8182	40.7407
8.5	3.3	3.2	3.3		8.5	57.8947	58.1818	61.1111
9	5.7	5.5	5.4		9	100	100	100
9.5	4.5	4.6	4.7		9.5	78.9474	83.6364	87.037
10	3.7	3.7	3.5		10	64.9123	67.2727	64.8148
10.5	1.6	1.8	1.8		10.5	28.0702	32.7273	33.3333
pH stability
pH	Initial, U/ml	Residual, U/ml	Initial, U/ml	Residual, U/ml	Initial, U/ml	Residual, U/ml		pH
3	2.5	0.42	3.2	0.72	4.6	0.82		3	16.8	22.5	17.8261
4	4.8	1.45	5.6	1.35	5.2	1.45		4	30.2083	24.1071	27.8846
5	5.1	1.9	5.8	2.1	6.1	2.5		5	37.2549	36.2069	40.9836
6	4.9	2.95	6	3.2	6.9	3.35		6	60.2041	53.3333	48.5507
7	4.6	2.96	6.1	3.26	7.2	3.76		7	64.3478	53.4426	52.2222
8	4.5	2.95	6	3.45	7.2	3.75		8	65.5556	57.5	52.0833
9	4.6	2.97	5.9	3.3	7.1	3.97		9	64.5652	55.9322	55.9155
thermal stability
	70oC	80oC	90oC
Time, min	U/ml	U/ml	U/ml
0	19.2	19.2	19.2
5	18.2	17.4	14
10	18.2	14	8.2
15	15.6	10.2	6.2
20	13.4	8.2	4.8
30	11.6	6.2	3
40	9	4.9	2
50	7	3
60	6	2.2
temperature optimum
Temperature, oC	U/ml	U/ml	U/ml
30	17	14	19
40	36	30	35
50	50	55	56
60	72	75	77
70	86	88	89
80	92	97	96
90	104	110	112
