# Supplementary material for: Transformation of low molecular compounds and soil humic acid by two domain laccase of Streptomyces puniceus in the presence of ferulic and caffeic acids
Source: PLoS One. 2020 Sep 18;15(9):e0239005. doi: 10.1371/journal.pone.0239005 (PMC7500650; doi:10.1371/journal.pone.0239005)
Supplement: S1 Gel-filtration — (XLSX) [file pone.0239005.s002.xlsx]

## Sheet: SpSL + HA
Interaction of two-domain As-579 laccase with HA (podzolic 3% ash).
Chrom,1
UV	without laccase	laccase	initial
ml	mAU	mAU
0.307	1.0413	0.407432	0.98986
0.617	1.0413	0.407432	0.98986
0.926	1.0413	0.329893	0.98986
1.235	1.0413	0.267875	0.98986
1.544	1.0413	0.222705	0.98986
1.854	1.0413	0.179388	0.98986
2.163	1.0413	0.150637	0.98986
2.472	1.0413	0.109184	0.98986
2.781	0.76665	0.109184	0.728778
3.09	0.553062	0.109184	0.52574
3.4	0.393962	0.109184	0.3745
3.709	0.258519	0.109184	0.245748
4.018	0.166063	0.109184	0.157859
4.327	0.0895625	0.109184	0.0851381
4.636	0.0235257	0.109184	0.0223635
4.946	0.0235257	0.109184	0.0223635
5.255	0.0235257	0.109184	0.0223635
5.564	0.0235257	0.109184	0.0223635
5.873	0.0235257	0.109184	0.0223635
6.182	0.0235257	0.109184	0.0223635
6.492	0.0235257	0.109184	0.0223635
6.801	0.0235257	0.109184	0.0223635
7.11	0.0235257	0.109184	0.0223635
7.419	0.0235257	0.109184	0.0223635
7.728	0.0235257	0.109184	0.0223635
8.038	0.0235257	0.109184	0.0223635
8.347	0.0235257	0.109184	0.0223635
8.656	0.0235257	0.109184	0.0223635
8.965	0.0235257	0.109184	0.0223635
9.275	0.0235257	0.109184	0.0223635
9.584	0.0235257	0.109184	0.0223635
9.893	0.0235257	0.109184	0.0223635
10.202	0.0235257	0.109184	0.0223635
10.511	0.0235257	0.109184	0.0223635
10.821	0.0235257	0.109184	0.0223635
11.13	0.0235257	0.109184	0.0223635
11.439	0.0235257	0.109184	0.0223635
11.748	0.0235257	0.109184	0.0223635
12.057	0.0235257	0.109184	0.0223635
12.367	0.0235257	0.109184	0.0223635
12.676	0.0235257	0.109184	0.0223635
12.985	0.0235257	0.109184	0.0223635
13.294	0.0235257	0.109184	0.0223635
13.603	0.0235257	0.109184	0.0223635
13.913	0.0235257	0.109184	0.0223635
14.222	0.0235257	0.109184	0.0223635
14.531	0.0235257	0.109184	0.0223635
14.84	0.0235257	0.109184	0.0223635
15.15	0.0235257	0.109184	0.0223635
15.459	0.0235257	0.109184	0.0223635
15.768	0.0235257	0.109184	0.0223635
16.077	0.0235257	0.109184	0.0223635
16.386	0.0235257	0.109184	0.0223635
16.696	0.0235257	0.109184	0.0223635
17.005	0.0235257	0.109184	0.0223635
17.314	0.0235257	0.109184	0.0223635
17.623	0.0235257	0.109184	0.0223635
17.932	0.0235257	0.109184	0.0223635
18.242	0.0235257	0.109184	0.0223635
18.551	0.0235257	0.109184	0.0223635
18.86	0.0235257	0.109184	0.0223635
19.169	0.0235257	0.109184	0.0223635
19.478	0.0235257	0.109184	0.0223635
19.788	0.0235257	0.109184	0.0223635
20.097	0.0235257	0.109184	0.0223635
20.406	0.0235257	0.109184	0.0223635
20.715	0.172274	0.109184	0.163764
21.024	1.02122	0.493184	0.97077
21.334	3.03498	1.06918	2.88505
21.643	6.68806	2.02918	6.35767
21.952	11.53	3.01981	10.9605
22.261	17.1848	6.09784	16.3359
22.57	23.0016	13.5496	21.8653
22.88	29.2799	26.6499	27.8335
23.189	36.6723	44.2354	34.8607
23.498	45.6149	62.195	43.3615
23.807	55.5985	76.9593	52.8519
24.117	65.9662	86.4831	62.7075
24.426	74.7657	91.7596	71.0723
24.735	82.0669	95.8634	78.0128
25.044	87.1957	99.3936	82.8882
25.353	90.7436	102.93	86.2609
25.663	93.2227	106.591	88.6175
25.972	95.171	109.887	90.4696
26.281	96.3724	112.529	91.6116
26.59	97.0028	114.112	92.2109
26.899	97.4414	114.256	92.6278
27.209	96.9339	112.629	92.1453
27.518	95.4586	109.349	90.7429
27.827	93.3588	104.461	88.7468
28.136	90.6326	98.3022	86.1554
28.445	87.3987	91.5596	83.0812
28.755	84.0335	84.304	79.8823
29.064	80.6836	77.3131	76.6978
29.373	77.0127	70.9119	73.2082
29.682	73.5237	65.1138	69.8916
29.991	70.1033	60.073	66.6402
30.301	66.8572	55.8723	63.5545
30.61	63.7721	52.3495	60.6218
30.919	60.9111	49.5186	57.9021
31.228	58.297	47.2098	55.4171
31.538	55.9138	45.361	53.1517
31.847	53.8292	43.8344	51.17
32.156	51.773	42.6204	49.2154
32.465	49.8968	41.6145	47.4319
32.774	48.2083	40.8218	45.8268
33.084	46.6769	40.1142	44.3711
33.393	45.3213	39.4968	43.0825
33.702	44.1291	39.0058	41.9491
34.011	43.0571	38.5719	40.93
34.32	42.1492	38.1749	40.067
34.63	41.3454	37.8385	39.303
34.939	40.6472	37.5374	38.6392
35.248	40.0241	37.279	38.0469
35.557	39.5001	37.0504	37.5487
35.866	39.0331	36.83	37.1049
36.176	38.644	36.6353	36.735
36.485	38.3276	36.487	36.4342
36.794	38.0211	36.3372	36.1428
37.103	37.7599	36.2019	35.8945
37.412	37.5317	36.0697	35.6777
37.722	37.339	35.9565	35.4945
38.031	37.1694	35.8458	35.3333
38.34	37.0145	35.7388	35.1859
38.649	36.8811	35.6477	35.0591
38.959	36.7639	35.5498	34.9478
39.268	36.6491	35.4821	34.8386
39.577	36.5504	35.3891	34.7448
39.886	36.4766	35.3218	34.6747
40.195	36.4091	35.2395	34.6105
40.505	36.3312	35.1585	34.5364
40.814	36.269	35.0605	34.4773
41.123	36.208	34.9737	34.4193
41.432	36.1485	34.889	34.3628
41.741	36.1058	34.8106	34.3221
42.051	36.0666	34.7393	34.2849
42.36	36.0123	34.6387	34.2333
42.669	35.9616	34.5412	34.1851
42.978	35.9135	34.4384	34.1394
43.287	35.8557	34.3455	34.0844
43.597	35.7976	34.2373	34.0292
43.906	35.7621	34.1135	33.9955
44.215	35.7107	33.9964	33.9466
44.524	35.6399	33.8896	33.8793
44.833	35.572	33.7596	33.8147
45.143	35.5128	33.623	33.7585
45.452	35.4552	33.4978	33.7038
45.761	35.3794	33.3576	33.6317
46.07	35.318	33.2027	33.5733
46.38	35.2278	33.0625	33.4875
46.689	35.1519	32.9056	33.4154
46.998	35.0541	32.754	33.3224
47.307	34.9577	32.5736	33.2307
47.616	34.8679	32.4111	33.1454
47.926	34.7611	32.2459	33.0439
48.235	34.6621	32.0747	32.9498
48.544	34.5523	31.9012	32.8455
48.853	34.4418	31.7166	32.7403
49.162	34.3106	31.5149	32.6156
49.472	34.1936	31.313	32.5044
49.781	34.0537	31.1097	32.3714
50.09	33.9142	30.912	32.2388
50.399	33.7932	30.7097	32.1238
50.708	33.6463	30.4951	31.9842
51.018	33.4846	30.2832	31.8304
51.327	33.3297	30.0802	31.6832
51.636	33.1687	29.8675	31.5302
51.945	32.9629	29.6578	31.3345
52.254	32.7862	29.4481	31.1666
52.564	32.6411	29.2113	31.0286
52.873	32.4267	28.9767	30.8248
53.182	32.2112	28.7684	30.62
53.491	32.0237	28.5132	30.4417
53.8	31.8107	28.2784	30.2393
54.11	31.5777	28.0718	30.0178
54.419	31.3256	27.8469	29.7782
54.728	31.0965	27.603	29.5604
55.037	30.8802	27.3607	29.3547
55.347	30.6189	27.1369	29.1063
55.656	30.3795	26.8849	28.8788
55.965	30.0482	26.6472	28.5638
56.274	29.7984	26.405	28.3264
56.583	29.5321	26.1327	28.0732
56.893	29.2766	25.9078	27.8303
57.202	29.0009	25.6436	27.5682
57.511	28.7223	25.4026	27.3034
57.82	28.4449	25.1328	27.0397
58.129	28.165	24.8886	26.7737
58.439	27.8473	24.6203	26.4717
58.748	28.3079	24.3481	26.3275
59.057	27.6249	24.1016	26.2602
59.366	27.1356	23.8328	25.7951
59.675	26.7412	23.5643	25.4202
59.985	26.3806	23.2866	25.0774
60.294	26.0289	22.9992	24.7431
60.603	25.6908	22.7334	24.4217
60.912	25.3382	22.4599	24.0865
61.221	24.989	22.175	23.7546
61.531	24.6343	21.8832	23.4173
61.84	24.2806	21.604	23.0812
62.149	23.9236	21.2993	22.7417
62.458	23.5971	21.0152	22.4315
62.768	23.2284	20.7343	22.0809
63.077	22.8735	20.4248	21.7435
63.386	22.5207	20.1408	21.4082
63.695	22.1659	19.8501	21.0709
64.004	21.7931	19.5444	20.7165
64.314	21.4286	19.2404	20.3701
64.623	21.0715	18.9237	20.0306
64.932	20.7284	18.6153	19.7044
65.241	20.3695	18.3178	19.3632
65.55	20.0281	18.0256	19.0387
65.86	19.6809	17.7187	18.7087
66.169	19.34	17.4012	18.3846
66.478	18.9836	17.0977	18.0458
66.787	18.6587	16.7837	17.737
67.096	18.3052	16.4819	17.401
67.406	17.9687	16.1728	17.081
67.715	17.6474	15.8573	16.7756
68.024	17.3177	15.556	16.4622
68.333	16.9815	15.25	16.1427
68.643	16.6814	14.9504	15.8574
68.952	16.3618	14.6276	15.5535
69.261	16.049	14.3434	15.2562
69.57	15.7406	14.0446	14.963
69.879	15.4381	13.7629	14.6755
70.189	15.1211	13.4676	14.3741
70.498	14.8368	13.177	14.1039
70.807	14.5445	12.8768	13.826
71.116	14.2571	12.5929	13.5528
71.425	13.9588	12.3193	13.2693
71.735	13.6853	12.0492	13.0093
72.044	13.4071	11.766	12.7448
72.353	13.1395	11.4976	12.4904
72.662	12.8775	11.247	12.2413
72.972	12.6163	10.9894	11.9931
73.281	12.3692	10.7405	11.7582
73.59	12.1099	10.5011	11.5117
73.899	11.8637	10.2597	11.2776
74.208	11.6248	10.021	11.0505
74.518	11.384	9.80523	10.8216
74.827	11.1512	9.57586	10.6003
75.136	10.9369	9.36625	10.3966
75.445	10.6933	9.16189	10.1651
75.754	10.4768	8.9595	9.95925
76.064	10.2634	8.76715	9.75642
76.373	10.0587	8.55937	9.56181
76.682	9.83408	8.37227	9.34827
76.991	9.64454	8.19345	9.1681
77.3	9.44477	8.0278	8.97819
77.61	9.23734	7.86281	8.78101
77.919	9.06896	7.70082	8.62095
78.228	8.86621	7.54329	8.42822
78.537	8.70682	7.37856	8.2767
78.847	8.5103	7.23579	8.08989
79.156	8.35863	7.09841	7.94572
79.465	8.18381	6.95845	7.77953
79.774	8.01398	6.81827	7.61809
80.083	7.8559	6.68909	7.46781
80.393	7.69759	6.55364	7.31733
80.702	7.54252	6.43352	7.16992
81.011	7.3731	6.3156	7.00887
81.32	7.22994	6.19606	6.87278
81.629	7.09034	6.0945	6.74008
81.939	6.96117	5.96918	6.61728
82.248	6.81989	5.84882	6.48299
82.557	6.68759	5.75487	6.35722
82.866	6.5474	5.65762	6.22396
83.175	6.42419	5.56166	6.10684
83.485	6.28595	5.46641	5.97542
83.794	6.17373	5.37542	5.86875
84.103	6.05787	5.27465	5.75861
84.412	5.94529	5.18169	5.6516
84.722	5.83381	5.11171	5.54562
85.031	5.72184	5.02008	5.43918
85.34	5.62301	4.92823	5.34523
85.649	5.50849	4.86035	5.23637
85.958	5.4112	4.79213	5.14388
86.268	5.31006	4.71458	5.04774
86.577	5.21333	4.63137	4.95579
86.886	5.10064	4.5602	4.84867
87.195	5.02527	4.49527	4.77702
87.504	4.91716	4.42436	4.67425
87.814	4.824	4.34855	4.5857
88.123	4.74108	4.29841	4.50687
88.432	4.65455	4.22818	4.42461
88.741	4.56434	4.15439	4.33886
89.051	4.48965	4.10204	4.26786
89.36	4.40851	4.04849	4.19073
89.669	4.32369	3.98289	4.1101
89.978	4.25204	3.923	4.04199
90.287	4.15692	3.87058	3.95157
90.597	4.08413	3.80276	3.88237
90.906	4.02144	3.76119	3.82278
91.215	3.93913	3.69871	3.74453
91.524	3.86934	3.64613	3.6782
91.833	3.79856	3.59267	3.61091
92.143	3.73986	3.53307	3.55511
92.452	3.66752	3.48614	3.48635
92.761	3.58578	3.43579	3.40864
93.07	3.53298	3.38679	3.35845
93.379	3.47734	3.33273	3.30556
93.689	3.38461	3.2811	3.21741
93.998	3.33258	3.24014	3.16795
94.307	3.27138	3.18782	3.10978
94.616	3.20354	3.14269	3.04529
94.926	3.13775	3.10561	2.98275
95.235	3.08651	3.05327	2.93404
95.544	3.03218	3.02056	2.88239
95.853	2.96047	2.9776	2.81422
96.162	2.91394	2.94379	2.76999
96.472	2.87081	2.89334	2.72899
96.781	2.80171	2.86454	2.66331
97.09	2.75161	2.82746	2.61568
97.399	2.71305	2.78755	2.57903
97.708	2.65197	2.75295	2.52096
98.018	2.60281	2.71702	2.47423
98.327	2.55237	2.69641	2.42629
98.636	2.50826	2.65418	2.38436
98.945	2.45506	2.62319	2.33378
99.255	2.41053	2.58822	2.29145
99.564	2.36599	2.55192	2.24911
99.873	2.32495	2.52896	2.2101
100.182	2.27942	2.49991	2.16681
100.491	2.23058	2.46397	2.12039
100.801	2.1962	2.43381	2.0877
101.11	2.15713	2.40358	2.05056
101.419	2.11356	2.36344	2.00915
101.728	2.08501	2.34579	1.98201
102.037	2.04286	2.3229	1.94194
102.347	2.00582	2.29276	1.90673
102.656	1.97116	2.25353	1.87378
102.965	1.9393	2.23849	1.8435
103.274	1.90739	2.20947	1.81317
103.583	1.87666	2.18679	1.78395
103.893	1.8473	2.16838	1.75605
104.202	1.80439	2.14633	1.71525
104.511	1.77804	2.12789	1.6902
104.82	1.74993	2.08534	1.66348
105.13	1.71279	2.06959	1.62818
105.439	1.69226	2.04155	1.60867
105.748	1.65046	2.02565	1.56893
106.057	1.62904	2.00107	1.54856
106.366	1.58969	1.97722	1.51116
106.676	1.57099	1.96307	1.49338
106.985	1.52665	1.94541	1.45123
107.294	1.50642	1.90495	1.432
107.603	1.4754	1.89406	1.40252
107.912	1.4462	1.87405	1.37476
108.222	1.42019	1.86818	1.35003
108.531	1.39939	1.84435	1.33026
108.84	1.37903	1.82376	1.3109
109.149	1.3323	1.79899	1.26648
109.458	1.31218	1.77478	1.24736
109.768	1.28333	1.76875	1.21993
110.077	1.26698	1.74263	1.20439
110.386	1.25276	1.72165	1.19087
110.695	1.22549	1.70664	1.16495
111.005	1.19781	1.69345	1.13863
111.314	1.18131	1.67671	1.12296
111.623	1.13974	1.65564	1.08344
111.932	1.1349	1.64479	1.07884
112.241	1.11675	1.62627	1.06158
112.551	1.10277	1.62131	1.04829
112.86	1.07309	1.59585	1.02008
113.169	1.07159	1.57906	1.01866
113.478	1.03824	1.56821	0.986947
113.787	1.02428	1.55535	0.973682
114.097	1.00936	1.52759	0.959498
114.406	1.00261	1.51308	0.95308
114.715	0.994277	1.50748	0.94516
115.024	0.971554	1.48621	0.923559
115.334	0.951859	1.47452	0.904837
115.643	0.943314	1.4606	0.896714
115.952	0.905808	1.44275	0.861061
116.261	0.912767	1.44364	0.867676
116.57	0.882049	1.42616	0.838476
116.88	0.870957	1.40857	0.827932
117.189	0.877967	1.38856	0.834596
117.498	0.862711	1.37026	0.820093
117.807	0.850466	1.3698	0.808453
118.116	0.84589	1.3527	0.804103
118.426	0.826466	1.35501	0.785639
118.735	0.824552	1.32885	0.783819
119.044	0.808984	1.31299	0.76902
119.353	0.795133	1.30816	0.755854
119.662	0.788366	1.30079	0.74942
119.972	0.776639	1.2792	0.738273
120.281	0.774184	1.27546	0.735939
120.59	0.758331	1.25853	0.72087
120.899	0.749041	1.25022	0.712038
121.209	0.73707	1.23758	0.700659
121.518	0.724589	1.2243	0.688794
121.827	0.732771	1.21046	0.696572
122.136	0.703727	1.19789	0.668962
122.445	0.695215	1.18095	0.660871
122.755	0.686971	1.18344	0.653034
123.064	0.680815	1.16808	0.647183
123.373	0.657949	1.15804	0.625446
123.682	0.659156	1.14881	0.626594
123.991	0.67007	1.14046	0.636969
124.301	0.652775	1.11364	0.620528
124.61	0.634231	1.10893	0.6029
124.919	0.648413	1.09728	0.616382
125.228	0.634662	1.10271	0.60331
125.537	0.650833	1.09244	0.618681
125.847	0.635528	1.08648	0.604133
126.156	0.632868	1.05947	0.601604
126.465	0.617152	1.05332	0.586664
126.774	0.616235	1.0541	0.585793
127.084	0.599995	1.0267	0.570355
127.393	0.580556	1.02172	0.551877
127.702	0.578687	1.02059	0.550099
128.011	0.570325	1.00276	0.542151
128.32	0.571282	0.994677	0.54306
128.63	0.557399	1.00305	0.529863
128.939	0.558169	0.989269	0.530595
129.248	0.543474	0.981827	0.516627
129.557	0.53506	0.971329	0.508628
129.866	0.543845	0.96126	0.51698
130.176	0.511518	0.948391	0.486249
130.485	0.502682	0.944441	0.477849
130.794	0.499709	0.942175	0.475023
131.103	0.495484	0.928615	0.471007
131.412	0.470644	0.9239	0.447394
131.722	0.480041	0.921561	0.456327
132.031	0.467105	0.902569	0.44403
132.34	0.447899	0.893483	0.425773
132.649	0.440563	0.896837	0.418799
132.958	0.442938	0.886139	0.421056
133.268	0.422681	0.885841	0.4018
133.577	0.425328	0.864351	0.404317
133.886	0.400148	0.868299	0.38038
134.195	0.407443	0.864094	0.387315
134.504	0.395464	0.839794	0.375928
134.814	0.382716	0.838392	0.36381
135.123	0.380456	0.833241	0.361661
135.432	0.376311	0.822886	0.357721
135.741	0.351507	0.81233	0.334143
136.05	0.343929	0.812781	0.326939
136.36	0.33673	0.806894	0.320096
136.669	0.32274	0.802093	0.306797
136.978	0.32695	0.788873	0.310798
137.287	0.302006	0.792919	0.287087
137.597	0.290733	0.784003	0.276371
137.906	0.272223	0.776144	0.258776
138.215	0.274387		0.260833
138.524	0.266118		0.252972
138.833	0.262013		0.249069
139.143	0.238072		0.226312
139.452	0.241536		0.229604
139.761	0.229492		0.218155

## Sheet: SpSL + FA + HA
Interaction of two-domain As-579 laccase with HA (podzolic 3% ash) and ferulic acid.
Chrom,1
UV (1)	controle	FA + HA + SpSL Initial	FA + HA + SpSL	FA + SpSL	FA + SpSL Initial	controle
ml	A280,mAU	A280,mAU	A280,mAU	mAU	mAU
0.31	1.51174	1.54259	1.14181	2.20632	3.24517
0.622	1.57341	1.60553	1.11919	1.99979	2.79126	3.14781
0.934	1.54071	1.57215	0.996893	1.63319	2.66239	2.70753
1.246	1.32364	1.35066	0.797836	1.32685	2.62927	2.58252
1.558	1.06072	1.08236	0.57597	1.04035	2.57413	2.55039
1.87	0.840427	0.857578	0.421565	0.861509	2.5233	2.4969
2.182	0.725648	0.740457	0.336687	0.739496	2.46937	2.4476
2.494	0.634083	0.647023	0.293001	0.674447	2.42388	2.39529
2.806	0.581723	0.593595	0.256764	0.640449	2.39159	2.35117
3.118	0.550183	0.561411	0.247102	0.600425	2.36832	2.31984
3.43	0.531549	0.542397	0.211787	0.610871	2.32685	2.29727
3.742	0.50534	0.515653	0.203218	0.584804	2.30476	2.25705
4.054	0.50703	0.517378	0.192387	0.553531	2.278	2.23562
4.366	0.483611	0.493481	0.19014	0.525885	2.24905	2.20966
4.677	0.484119	0.493999	0.185421	0.538147	2.21872	2.18158
4.989	0.484842	0.494737	0.183575	0.521448	2.19515	2.15215
5.301	0.477532	0.487277	0.176822	0.509395	2.17075	2.1293
5.613	0.456339	0.465652	0.164617	0.501041	2.15257	2.10563
5.925	0.459386	0.468762	0.167808	0.492892	2.12991	2.088
6.237	0.465844	0.475351	0.158609	0.481691	2.08828	2.06601
6.549	0.455651	0.46495	0.155498	0.475808	2.05884	2.02563
6.861	0.457002	0.466329	0.159851	0.480049	2.03474	1.99707
7.173	0.442837	0.451874	0.150955	0.468645	2.01845	1.9737
7.485	0.463378	0.472835	0.16658	0.479777	2.01039	1.9579
7.797	0.451749	0.460969	0.152426	0.471344	1.97391	1.95008
8.109	0.428235	0.436974	0.145718	0.448164	1.94777	1.91469
8.421	0.435506	0.444394	0.140072	0.446068	1.91453	1.88934
8.733	0.434021	0.442878	0.135812	0.449083	1.89378	1.85709
9.045	0.41886	0.427408	0.135972	0.440007	1.87197	1.83697
9.357	0.408798	0.417141	0.137678	0.42062	1.84328	1.81581
9.669	0.408238	0.416569	0.115524	0.413531	1.81538	1.78798
9.981	0.402334	0.410545	0.116528	0.421986	1.79225	1.76092
10.292	0.418096	0.426629	0.109479	0.406308	1.76005	1.73848
10.604	0.408288	0.416621	0.120616	0.409222	1.74151	1.70725
10.916	0.38556	0.393429	0.113619	0.404926	1.71853	1.68927
11.228	0.403806	0.412047	0.106447	0.397707	1.68716	1.66698
11.54	0.397499	0.405611	0.102967	0.410434	1.6806	1.63655
11.852	0.396698	0.404794	0.107892	0.400756	1.65052	1.63018
12.164	0.407621	0.41594	0.104292	0.389115	1.63391	1.601
12.476	0.388061	0.395981	0.10072	0.381664	1.60219	1.5849
12.788	0.395109	0.403172	0.0894342	0.386431	1.56592	1.55412
13.1	0.387008	0.394906	0.0756837	0.387324	1.54404	1.51895
13.412	0.402922	0.411145	0.0709646	0.379785	1.52716	1.49771
13.724	0.389772	0.397726	0.080236	0.370148	1.50019	1.48135
14.036	0.383103	0.390922	0.0789348	0.370872	1.49174	1.45519
14.348	0.389796	0.397751	0.0825677	0.362335	1.46328	1.44699
14.66	0.384022	0.391859	0.0748981	0.341223	1.45062	1.41938
14.972	0.377361	0.385063	0.0665295	0.341886	1.42393	1.4071
15.284	0.389281	0.397226	0.0680081	0.344586	1.40997	1.38121
15.596	0.388898	0.396835	0.0651079	0.341908	1.38569	1.36767
15.908	0.384595	0.392444	0.0694203	0.326434	1.37359	1.34412
16.219	0.38042	0.388184	0.0558924	0.330172	1.36001	1.33238
16.531	0.368007	0.375518	0.0460698	0.327396	1.33084	1.31921
16.843	0.376962	0.384655	0.0607948	0.325994	1.32298	1.29091
17.155	0.379225	0.386964	0.0549576	0.310906	1.3039	1.28329
17.467	0.372141	0.379736	0.0522133	0.307932	1.28468	1.26478
17.779	0.375457	0.38312	0.0729357	0.330163	1.26962	1.24614
18.091	0.370239	0.377795	0.0556128	0.318972	1.25006	1.23153
18.403	0.383671	0.391501	0.0548736	0.32233	1.23953	1.21255
18.715	0.366614	0.374096	0.0515713	0.306256	1.22262	1.20234
19.027	0.377566	0.385271	0.0423862	0.298464	1.21517	1.18594
19.339	0.357644	0.364943	0.0445592	0.293394	1.19905	1.17871
19.651	0.362927	0.370333	0.035078	0.298205	1.1779	1.16308
19.963	0.371347	0.378925	0.0466082	0.301741	1.15973	1.14256
20.275	0.358744	0.366065	0.0435929	0.307478	1.15029	1.12494
20.587	0.37299	0.380602	0.0434055	0.307341	1.14476	1.11579
20.899	0.366942	0.374431	0.0292184	0.289469	1.12629	1.11042
21.211	0.384154	0.391994	0.0385161	0.291045	1.12105	1.0925
21.523	0.379522	0.387267	0.035491	0.296133	1.12509	1.08742
21.834	0.422383	0.431003	0.0653626	0.314081	1.11144	1.09134
22.146	0.610638	0.6231	0.255143	0.376767	1.10227	1.0781
22.458	1.36627	1.39415	1.08571	0.54889	1.09275	1.0692
22.77	3.70415	3.77974	3.81522	1.0354	1.09623	1.05997
23.082	8.9923	9.17582	10.2868	2.03067	1.08609	1.06334
23.394	18.0786	18.4476	21.7034	3.57977	1.09045	1.0535
23.706	30.1262	30.741	37.0959	5.42875	1.08328	1.05774
24.018	42.7105	43.5821	53.2351	7.20419	1.08239	1.05078
24.33	53.6138	54.7079	67.4036	8.59245	1.08583	1.04992
24.642	62.316	63.5877	78.546	9.46304	1.07835	1.05326
24.954	68.9514	70.3586	86.8233	10.0221	1.09588	1.046
25.266	75.2179	76.753	94.2879	10.5271	1.07777	1.06301
25.578	81.2538	82.9121	102.083	11.1347	1.07756	1.04544
25.89	86.8546	88.6272	109.849	11.962	1.06878	1.04524
26.202	91.515	93.3826	116.761	12.9189	1.06559	1.03671
26.514	95.0492	96.989	122.317	13.8597	1.04687	1.03362
26.826	97.5062	99.4961	126.667	14.5497	1.04675	1.01546
27.138	99.1974	101.222	129.822	14.8732	1.02871	1.01535
27.45	100.149	102.192	131.82	14.8523	1.02707	0.99785
27.761	100.255	102.301	132.459	14.5226	1.02371	0.996256
28.073	99.4859	101.516	131.721	13.957	1.01144	0.992997
28.385	97.448	99.4367	129.203	13.1626	0.99709	0.981096
28.697	94.4409	96.3683	124.713	12.1721	0.987494	0.967177
29.009	90.3242	92.1676	118.837	11.0756	0.983001	0.957869
29.321	85.5212	87.2665	111.703	9.90689	0.965172	0.953511
29.633	80.5102	82.1533	104.069	8.70161	0.974248	0.936217
29.945	75.3406	76.8782	96.116	7.55705	0.944241	0.94502
30.257	70.4268	71.8641	88.439	6.47342	0.955089	0.915914
30.569	65.9295	67.275	81.4142	5.51483	0.952524	0.926436
30.881	61.7859	63.0468	75.0339	4.6974	0.933624	0.923949
31.193	58.2843	59.4738	69.4789	3.98803	0.925806	0.905615
31.505	55.1408	56.2661	64.8365	3.4163	0.936047	0.898032
31.817	52.517	53.5887	60.9292	2.93152	0.934125	0.907966
32.129	50.2524	51.278	57.7939	2.55233	0.923198	0.906101
32.441	48.4068	49.3947	55.2637	2.26244	0.920387	0.895502
32.753	46.7851	47.7399	53.3032	2.02814	0.921754	0.892775
33.065	45.4088	46.3355	51.7537	1.86302	0.910228	0.894102
33.377	44.262	45.1653	50.529	1.74612	0.904175	0.882922
33.688	43.2093	44.0912	49.5647	1.64048	0.909787	0.87705
34	42.3966	43.2618	48.8313	1.56141	0.912908	0.882494
34.312	42.0326	42.8904	48.2443	1.50603	0.906206	0.885521
34.624	41.242	42.0837	47.7687	1.46714	0.910947	0.87902
34.936	40.2664	41.0882	47.3523	1.44192	0.910951	0.883618
35.248	39.7266	40.5374	47.0081	1.40607	0.905301	0.883622
35.56	39.2551	40.0563	46.7184	1.39649	0.907604	0.878142
35.872	38.844	39.6367	46.5053	1.39571	0.908432	0.880376
36.184	38.4523	39.237	46.3437	1.38268	0.910348	0.881179
36.496	38.0858	38.863	46.2278	1.37947	0.899325	0.883038
36.808	37.7557	38.5262	46.0898	1.37962	0.90444	0.872346
37.12	37.4921	38.2572	46.0259	1.39043	0.899354	0.877307
37.432	37.2393	37.9993	45.9847	1.39043	0.893621	0.872374
37.744	36.9681	37.7226	45.9571	1.38793	0.89911	0.866813
38.056	36.732	37.4816	45.9585	1.40336	0.903686	0.872137
38.368	36.5329	37.2785	45.9677	1.42054	0.900391	0.876575
38.68	36.3355	37.077	46.0352	1.43629	0.893223	0.873379
38.992	36.1653	36.9034	46.0884	1.46889	0.892569	0.866427
39.304	35.9938	36.7284	46.1885	1.4869	0.889358	0.865792
39.615	35.8521	36.5838	46.3377	1.52763	0.896225	0.862677
39.927	35.7024	36.431	46.4608	1.56792	0.878116	0.869338
40.239	35.5645	36.2903	46.5839	1.61883	0.885185	0.851773
40.551	35.4412	36.1645	46.7442	1.66345	0.87429	0.858629
40.863	35.2903	36.0106	46.8836	1.73589	0.877444	0.848061
41.175	35.1742	35.892	47.0014	1.81275	0.880481	0.851121
41.487	35.0402	35.7553	47.2339	1.90871	0.867954	0.854067
41.799	34.9281	35.6409	47.4511	1.99934	0.869884	0.841915
42.111	34.7911	35.5011	47.6545	2.09545	0.855508	0.843788
42.423	34.679	35.3867	47.8942	2.21636	0.865963	0.829843
42.735	34.5739	35.2795	48.1461	2.33831	0.862441	0.839984
43.047	34.424	35.1266	48.4238	2.4838	0.860088	0.836568
43.359	34.3217	35.0221	48.699	2.65114	0.857188	0.834285
43.671	34.2029	34.9009	48.9628	2.81777	0.85278	0.831472
43.983	34.0735	34.7689	49.2442	3.00463	0.852026	0.827197
44.295	33.9475	34.6403	49.5596	3.21551	0.837686	0.826466
44.607	33.8303	34.5207	49.8753	3.42369	0.847043	0.812555
44.919	33.6865	34.374	50.2006	3.66465	0.847065	0.821632
45.231	33.5573	34.2422	50.5363	3.912	0.84171	0.821653
45.542	33.4221	34.1042	50.897	4.17792	0.832714	0.816458
45.854	33.2873	33.9667	51.2694	4.48508	0.827566	0.807733
46.166	33.1595	33.8363	51.6432	4.79738	0.827192	0.802739
46.478	32.9994	33.6728	52.0267	5.13884	0.822951	0.802376
46.79	32.8585	33.5291	52.4252	5.49678	0.825285	0.798263
47.102	32.7006	33.368	52.8323	5.8773	0.819414	0.800527
47.414	32.5644	33.229	53.2478	6.29968	0.822701	0.794832
47.726	32.3857	33.0467	53.6896	6.72878	0.805776	0.79802
48.038	32.2223	32.8798	54.1586	7.1962	0.805741	0.781603
48.35	32.0593	32.7136	54.5972	7.67423	0.813259	0.781568
48.662	31.8921	32.543	55.0312	8.18494	0.798772	0.788861
48.974	31.7217	32.3691	55.5229	8.71629	0.801921	0.774809
49.286	31.5396	32.1833	55.9992	9.30736	0.794447	0.777863
49.598	31.3353	31.9748	56.4921	9.88548	0.791722	0.770614
49.91	31.1534	31.7892	56.9865	10.5274	0.787829	0.76797
50.222	30.9464	31.578	57.4962	11.1717	0.785466	0.764194
50.534	30.75	31.3775	58.0102	11.8351	0.774321	0.761902
50.846	30.5602	31.1838	58.5348	12.5634	0.7857	0.751091
51.158	30.3499	30.9693	59.0516	13.3021	0.779429	0.762129
51.469	30.1178	30.7325	59.5965	14.0741	0.77552	0.756046
51.781	29.9169	30.5274	60.1363	14.8628	0.781666	0.752254
52.093	29.7144	30.3208	60.7057	15.7053	0.77396	0.758216
52.405	29.4733	30.0748	61.228	16.558	0.772369	0.750741
52.717	29.2715	29.8689	61.783	17.4413	0.768296	0.749198
53.029	29.031	29.6234	62.3266	18.3412	0.772461	0.745247
53.341	28.8051	29.393	62.8791	19.268	0.766318	0.749288
53.653	28.5729	29.1561	63.4403	20.2458	0.776211	0.743329
53.965	28.3427	28.9212	64.0055	21.2438	0.765942	0.752925
54.277	28.1006	28.6741	64.5637	22.2552	0.775998	0.742964
54.589	27.8542	28.4227	65.1028	23.2965	0.767145	0.752718
54.901	27.6189	28.1826	65.6526	24.3107	0.784205	0.74413
55.213	27.3625	27.9209	66.2017	25.4042	0.77347	0.760679
55.525	27.1345	27.6883	66.7375	26.5252	0.787224	0.750266
55.837	26.8781	27.4266	67.2355	27.6241	0.785875	0.763607
56.149	26.647	27.1908	67.7565	28.7587	0.788353	0.762299
56.461	26.4014	26.9402	68.2656	29.9109	0.789704	0.764702
56.773	26.1332	26.6665	68.7748	31.0845	0.80317	0.766013
57.084	25.8823	26.4105	69.2617	32.2587	0.815236	0.779075
57.396	25.6541	26.1777	69.749	33.4509	0.821049	0.790779
57.708	25.3932	25.9114	70.2322	34.6625	0.831794	0.796418
58.02	25.1534	25.6668	70.6999	35.8743	0.846708	0.80684
58.332	24.9129	25.4213	71.1379	37.074	0.85735	0.821307
58.644	24.6676	25.1711	71.5782	38.3036	0.870071	0.831629
58.956	24.4093	24.9074	71.9956	39.5243	0.886389	0.843969
59.268	24.1602	24.6532	72.4019	40.717	0.908575	0.859798
59.58	23.9147	24.4027	72.7912	41.9212	0.932029	0.881318
59.892	23.6892	24.1727	73.1266	43.1097	0.951098	0.904068
60.204	23.4356	23.9138	73.4554	44.2923	0.983932	0.922565
60.516	23.1866	23.6598	73.7624	45.4404	1.01781	0.954414
60.828	22.9442	23.4124	74.0598	46.5771	1.0619	0.987279
61.14	22.7053	23.1686	74.2993	47.6771	1.11381	1.03004
61.452	22.4637	22.9221	74.4956	48.7456	1.19094	1.08039
61.764	22.2185	22.6719	74.6613	49.7603	1.29618	1.15522
62.076	21.9845	22.4331	74.8273	50.7636	1.43791	1.25729
62.388	21.7499	22.1938	74.9322	51.7146	1.63775	1.39478
62.7	21.5152	21.9543	75.0098	52.637	1.94969	1.58862
63.011	21.3202	21.7553	75.0636	53.5316	2.39248	1.8912
63.323	21.1126	21.5435	75.0835	54.3674	3.00267	2.3207
63.635	20.9609	21.3887	75.0773	55.1846	3.85402	2.91259
63.947	20.866	21.2918	75.0463	55.961	5.0044	3.7384
64.259	20.8667	21.2926	74.9751	56.6974	6.49981	4.85427
64.571	20.9973	21.4258	74.8779	57.3777	8.4455	6.30482
64.883	21.1117	21.7466	74.7443	58.0192	10.8913	8.19214
65.195	21.2203	22.3676	74.6091	58.6407	13.8756	10.5645
65.507	21.737	23.4051	74.4509	59.2328	17.4625	13.4593
65.819	22.0081	25.2123	74.2472	59.7634	21.6503	16.9386
66.131	23.0973	26.6299	74.0318	60.276	26.4483	21.0008
66.443	24.0373	27.589	73.8099	60.7476	31.8514	25.6548
66.755	26.4973	28.0585	73.5784	61.1472	37.7468	30.8958
67.067	28.3804	28.9596	73.3233	61.5377	44.1016	36.6144
67.379	28.9454	29.5361	73.0535	61.8778	50.845	42.7786
67.691	33.714	34.402	72.7652	62.1666	57.8178	49.3197
68.003	39.317	40.1194	72.4676	62.4181	65.0159	56.0832
68.315	45.7469	46.6805	72.161	62.6177	72.2694	63.0655
68.626	52.8165	53.8944	71.8359	62.7814	79.4757	70.1013
68.938	60.4816	61.7159	71.4917	62.9095	86.4407	77.0914
69.25	68.5915	69.9913	71.1563	62.9949	93.741	83.8475
69.562	77.0079	78.5795	70.7988	63.0599	100.941	90.9287
69.874	85.5288	87.2743	70.4055	63.0997	107.934	97.9123
70.186	93.9681	95.8858	70.0169	63.1097	114.819	104.696
70.498	102.273	104.36	69.6426	63.0913	121.644	111.374
70.81	110.256	112.506	69.2477	63.0657	128.33	117.994
71.122	117.917	120.323	68.8347	63.0133	135.096	124.48
71.434	125.128	127.681	68.4198	62.9605	141.944	131.043
71.746	131.992	134.686	68.0216	62.881	148.759	137.685
72.058	138.412	141.237	67.5944	62.8034	155.754	144.296
72.37	144.43	147.377	67.1723	62.7062	162.839	151.081
72.682	150.095	153.158	66.7498	62.6068	169.963	157.954
72.994	155.483	158.656	66.3139	62.4728	177.109	164.864
73.306	160.564	163.841	65.8336	62.3532	184.323	171.796
73.618	165.441	168.817	65.3763	62.2015	191.446	178.794
73.93	170.094	173.565	64.9017	62.0262	198.474	185.702
74.241	183.303	178.137	64.4146	61.828	205.423	192.52
74.553	187.937	182.64	63.907	61.6522	212.122	199.26
74.865	192.371	186.95	63.3871	61.4414	218.517	205.758
75.177	196.718	191.174	62.8739	61.2096	224.526	211.961
75.489	200.938	195.275	62.3506	60.9671	230.107	217.79
75.801	205.053	199.274	61.8318	60.7022	235.095	223.204
76.113	208.945	203.056	61.3004	60.4363	239.535	228.042
76.425	212.629	206.637	60.7663	60.1872	243.348	232.349
76.737	216.072	209.982	60.2447	59.8834	246.465	236.048
77.049	219.225	213.047	59.6956	59.603	248.816	239.071
77.361	222.106	215.846	59.159	59.3177	250.411	241.352
77.673	224.56	218.232	58.6006	59.0461	251.244	242.899
77.985	226.584	220.198	58.0761	58.7212	251.297	243.707
78.297	228.089	221.661	57.5237	58.4371	250.482	243.758
78.609	229.038	222.583	57.012	58.1238	248.789	242.968
78.921	229.317	222.854	56.449	57.8147	246.262	241.326
79.233	228.952	222.5	55.8813	57.4941	242.902	238.874
79.544	227.791	221.371	55.3094	57.1636	238.726	235.615
79.856	225.859	219.494	54.7498	56.8217	233.77	231.564
80.168	223.072	216.785	54.1416	56.4688	228.058	226.757
80.48	219.512	213.326	53.509	56.08	221.649	221.216
80.792	215.113	209.051	52.8671	55.6878	214.627	214.999
81.104	209.924	204.008	52.2284	55.2659	207.09	208.188
81.416	204.003	198.253	51.5608	54.8049	199.025	200.878
81.728	188.045	191.883	50.858	54.3165	190.556	193.054
82.04	181.034	184.729	50.1235	53.8114	181.779	184.839
82.352	173.438	176.978	49.3661	53.2606	172.701	176.325
82.664	165.636	169.016	48.5763	52.6642	163.506	167.52
82.976	157.344	160.555	47.7797	52.0339	154.222	158.601
83.288	148.637	151.67	46.9468	51.3523	144.891	149.595
83.6	139.902	142.757	46.0645	50.6146	135.65	140.544
83.912	131.036	133.71	45.1565	49.8642	126.531	131.58
84.224	122.168	124.661	44.232	49.0622	117.559	122.735
84.536	113.381	115.695	43.2798	48.1968	108.799	114.032
84.848	104.756	106.894	42.2816	47.3155	100.404	105.535
85.159	96.3831	98.3501	41.2722	46.3826	92.3389	97.3922
85.471	88.2379	90.0387	40.2265	45.4224	84.5933	89.5687
85.783	80.3635	82.0035	39.1448	44.4234	77.2718	82.0555
86.095	72.9292	74.4175	38.0944	43.371	70.3313	74.9537
86.407	65.9615	67.3077	36.9967	42.2963	63.7898	68.2214
86.719	59.463	60.6765	35.9012	41.1843	57.6813	61.8762
87.031	53.3751	54.4644	34.8133	40.0701	51.9708	55.9509
87.343	47.7715	48.7465	33.71	38.9021	46.6969	50.4117
87.655	42.5879	43.457	32.6151	37.7163	41.831	45.296
87.967	37.8693	38.6422	31.4872	36.5598	37.3825	40.576
88.279	33.6069	34.2928	30.3878	35.3749	33.2873	36.261
88.591	29.7352	30.3421	29.329	34.1553	29.5587	32.2887
88.903	26.2637	26.7997	28.2636	32.9691	26.1863	28.672
89.215	23.1752	23.6482	27.2118	31.7663	23.143	25.4007
89.527	20.4593	20.8769	26.1944	30.6211	20.4157	22.4487
89.839	18.017	18.3847	25.2265	29.4678	17.961	19.8032
90.151	15.868	16.1919	24.2703	28.324	15.7746	17.4221
90.462	13.9802	14.2655	23.3436	27.2105	13.8674	15.3014
90.774	12.3315	12.5831	22.455	26.1197	12.1633	13.4513
91.086	10.8693	11.0911	21.614	25.0662	10.65	11.7984
91.398	9.63343	9.83003	20.817	24.0524	9.35252	10.3305
91.71	8.54841	8.72286	20.0327	23.0622	8.1939	9.07195
92.022	7.6079	7.76316	19.3111	22.1032	7.1918	7.94809
92.334	6.81139	6.9504	18.6153	21.196	6.33025	6.97604
92.646	6.12711	6.25216	17.9722	20.3351	5.58155	6.14034
92.958	5.53259	5.6455	17.3479	19.4867	4.91696	5.41411
93.27	5.03087	5.13354	16.7566	18.7029	4.36045	4.76946
93.582	4.57783	4.67126	16.1829	17.9454	3.87322	4.22964
93.894	4.19777	4.28343	15.6676	17.2214	3.46156	3.75702
94.206	3.8717	3.95071	15.1666	16.5417	3.09819	3.35772
94.518	3.60307	3.6766	14.6944	15.9175	2.80407	3.00525
94.83	3.36969	3.43846	14.2387	15.3102	2.52951	2.71994
95.142	3.1702	3.2349	13.827	14.7381	2.31831	2.45362
95.454	2.98818	3.04917	13.4266	14.199	2.11826	2.24876
95.766	2.84518	2.90324	13.0561	13.6886	1.95616	2.05471
96.077	2.70608	2.76131	12.6914	13.2123	1.81961	1.89747
96.389	2.58724	2.64004	12.3699	12.7774	1.68439	1.76503
96.701	2.49302	2.54389	12.0394	12.353	1.58653	1.63386
97.013	2.40056	2.44955	11.7273	11.9583	1.48548	1.53894
97.325	2.32747	2.37497	11.4476	11.5838	1.41433	1.44092
97.637	2.25686	2.30291	11.1656	11.2274	1.34953	1.3719
97.949	2.19539	2.2402	10.8945	10.9078	1.29746	1.30904
98.261	2.13834	2.18198	10.6461	10.5941	1.23138	1.25854
98.573	2.08302	2.12553	10.4036	10.3166	1.18988	1.19444
98.885	2.04111	2.08277	10.1656	10.0415	1.1472	1.15418
99.197	1.9923	2.03296	9.95442	9.77421	1.11142	1.11278
99.509	1.95175	1.99158	9.74386	9.5382	1.07743	1.07808
99.821	1.91295	1.95199	9.53001	9.3064	1.04904	1.0451
100.133	1.87788	1.9162	9.3353	9.08362	1.02147	1.01757
100.445	1.84223	1.87983	9.15187	8.88641	0.985841	0.990823
100.757	1.81209	1.84907	8.95452	8.69501	0.972062	0.956266
101.069	1.78584	1.82228	8.7727	8.50641	0.953414	0.9429
101.38	1.75348	1.78926	8.60111	8.33866	0.936026	0.924812
101.692	1.72933	1.76463	8.44331	8.16022	0.917695	0.907945
102.004	1.69442	1.729	8.28741	7.99865	0.890388	0.890164
102.316	1.67067	1.70477	8.11859	7.82952	0.887391	0.863676
102.628	1.64541	1.67899	7.99071	7.68989	0.86119	0.860769
102.94	1.61604	1.64902	7.83841	7.5542	0.839317	0.835355
103.252	1.59373	1.62625	7.70743	7.4122	0.838226	0.814137
103.564	1.57025	1.60229	7.56672	7.287	0.812832	0.813079
103.876	1.53863	1.57003	7.43336	7.17175	0.795235	0.788447
104.188	1.52182	1.55287	7.3093	7.041	0.79658	0.771378
104.5	1.49255	1.52301	7.17605	6.93059	0.778111	0.772683
104.812	1.47198	1.50202	7.05914	6.80548	0.772995	0.754768
105.124	1.44508	1.47458	6.94784	6.69843	0.748576	0.749805
105.436	1.4249	1.45398	6.82491	6.57983	0.733745	0.726119
105.748	1.40786	1.43659	6.71858	6.47001	0.720962	0.711733
106.06	1.38126	1.40945	6.59374	6.36782	0.716985	0.699334
106.372	1.36436	1.39221	6.50363	6.27493	0.701151	0.695476
106.684	1.34939	1.37693	6.39535	6.17277	0.691042	0.680116
106.995	1.32384	1.35086	6.28809	6.08561	0.686474	0.670311
107.307	1.29744	1.32392	6.18454	6.00248	0.670822	0.66588
107.619	1.27917	1.30527	6.08098	5.9006	0.66027	0.650697
107.931	1.25553	1.28115	5.9828	5.8305	0.643819	0.640462
108.243	1.24076	1.26608	5.8822	5.73073	0.626588	0.624504
108.555	1.22068	1.24559	5.79078	5.6507	0.628565	0.60779
108.867	1.20866	1.23333	5.70066	5.56131	0.612306	0.609708
109.179	1.18332	1.20747	5.60633	5.49726	0.600794	0.593937
109.491	1.16848	1.19232	5.5166	5.39106	0.593351	0.58277
109.803	1.15198	1.17549	5.43713	5.31568	0.5758	0.57555
110.115	1.13351	1.15664	5.33847	5.23778	0.561106	0.558526
110.427	1.11354	1.13627	5.25077	5.15079	0.556166	0.544273
110.739	1.09931	1.12174	5.16686	5.06884	0.553514	0.539481
111.051	1.07452	1.09644	5.09577	5.00934	0.537727	0.536909
111.363	1.06329	1.08499	5.01952	4.93775	0.535041	0.521595
111.675	1.05208	1.07355	4.93032	4.86959	0.509727	0.51899
111.987	1.02817	1.04915	4.84343	4.7952	0.507274	0.494435
112.299	1.01489	1.0356	4.77649	4.71432	0.489518	0.492056
112.61	1.00062	1.02104	4.6929	4.64675	0.483137	0.474832
112.922	0.973634	0.993504	4.62104	4.56414	0.471759	0.468643
113.234	0.971758	0.99159	4.55622	4.50022	0.470043	0.457606
113.546	0.954982	0.974472	4.48132	4.42912	0.455269	0.455942
113.858	0.941324	0.960534	4.40722	4.36219	0.447016	0.441611
114.17	0.930184	0.949168	4.34641	4.30522	0.434759	0.433606
114.482	0.913882	0.932533	4.26645	4.23716	0.43183	0.421716
114.794	0.904504	0.922963	4.22181	4.18862	0.409099	0.418875
115.106	0.889786	0.907945	4.15392	4.11445	0.416297	0.396826
115.418	0.874745	0.892597	4.08774	4.05591	0.399529	0.403808
115.73	0.855271	0.872725	4.01466	3.99195	0.386384	0.387544
116.042	0.85189	0.869276	3.94479	3.93947	0.374893	0.374792
116.354	0.836699	0.853774	3.89717	3.88915	0.376438	0.363646
116.666	0.830042	0.846982	3.82556	3.82096	0.367944	0.365145
116.978	0.818283	0.834982	3.79037	3.77311	0.35884	0.356906
117.29	0.79925	0.815561	3.72423	3.69846	0.357021	0.348075
117.602	0.795438	0.811672	3.67204	3.66648	0.345011	0.346311
117.913	0.773303	0.789085	3.62146	3.61243	0.328481	0.33466
118.225	0.766101	0.781736	3.58387	3.5591	0.324152	0.318627
118.537	0.74892	0.764204	3.51304	3.49778	0.318298	0.314428
118.849	0.736711	0.751746	3.47042	3.44232	0.312797	0.308749
119.161	0.733476	0.748444	3.40492	3.38239	0.300425	0.303413
119.473	0.718033	0.732687	3.35971	3.35009	0.287533	0.291412
119.785	0.709331	0.723807	3.31579	3.29169	0.285846	0.278907
120.097	0.703096	0.717445	3.2629	3.25081	0.28674	0.277271
120.409	0.692101	0.706226	3.22623	3.19837	0.276043	0.278137
120.721	0.681333	0.695237	3.15909	3.13501	0.264324	0.267762
121.033	0.671957	0.685671	3.11104	3.09631	0.263519	0.256394
121.345	0.660061	0.673532	3.06015	3.04623	0.26196	0.255613
121.657	0.647207	0.660415	3.01992	3.00691	0.265595	0.254101
121.969	0.649873	0.663136	2.97915	2.95605	0.239023	0.257627
122.281	0.635424	0.648392	2.93531	2.9218	0.248079	0.231852
122.593	0.621361	0.634041	2.90473	2.86677	0.237374	0.240637
122.905	0.627761	0.640572	2.83927	2.82033	0.236032	0.230253
123.217	0.609785	0.62223	2.79609	2.78115	0.226356	0.228951
123.528	0.606608	0.618988	2.74994	2.73429	0.218797	0.219566
123.84	0.592847	0.604946	2.71776	2.68816	0.217005	0.212233
124.152	0.588797	0.600814	2.67361	2.63612	0.218239	0.210494
124.464	0.577018	0.588794	2.64096	2.5978	0.200763	0.211692
124.776	0.566654	0.578218	2.58737	2.53336	0.191821	0.19474
125.088	0.561472	0.572931	2.54417	2.50001	0.199437	0.186067
125.4	0.557747	0.56913	2.49727	2.4692	0.190417	0.193454
125.712	0.550109	0.561336	2.46468	2.42827	0.186437	0.184705
126.024	0.530588	0.541417	2.40763	2.37714	0.181321	0.180844
126.336	0.531419	0.542265	2.36618	2.33069	0.180033	0.175882
126.648	0.525341	0.536063	2.332	2.28399	0.177335	0.174632
126.96	0.524284	0.534984	2.29209	2.24036	0.168234	0.172015
127.272	0.506176	0.516506	2.25883	2.20647	0.172527	0.163187
127.584	0.500693	0.510911	2.21144	2.16988	0.166806	0.167351
127.896	0.499398	0.50959	2.17835	2.11534	0.15524	0.161802
128.208	0.480762	0.490574	2.13293	2.07819	0.150999	0.150583
128.52	0.487909	0.497866	2.10649	2.04721	0.152178	0.146469
128.831	0.484995	0.494893	2.07033	1.99588	0.147148	0.147612
129.143	0.472622	0.482267	2.04541	1.95995	0.135492	0.142733
129.455	0.465957	0.475467	1.98457	1.9158	0.138719	0.131427
129.767	0.465358	0.474855	1.96283	1.88215	0.144682	0.134558
130.079	0.460734	0.470137	1.92757	1.85211	0.138693	0.140341
130.391	0.45223	0.461459	1.88509	1.81186	0.121588	0.134532
130.703	0.440688	0.449682	1.85412	1.75979	0.139043	0.11794
131.015	0.444619	0.453693	1.82464	1.7402	0.117183	0.134871
131.327	0.440721	0.449715	1.79554	1.69194	0.121573	0.113668
131.639	0.421017	0.429609	1.75374	1.65803	0.118562	0.117926
131.951	0.415604	0.424085	1.72294	1.61546	0.120648	0.115005
132.263	0.411708	0.42011	1.69769	1.57976	0.11403	0.117029
132.575	0.412328	0.420743	1.66437	1.55365	0.111249	0.110609
132.887	0.406421	0.414715	1.64414	1.53308	0.106459	0.107911
133.199	0.407466	0.415782	1.61926	1.48484	0.107585	0.103265
133.511	0.38627	0.394153	1.58584	1.45344	0.101084	0.104358
133.823	0.390225	0.398188	1.56257	1.42362	0.106275	0.0980518
134.135	0.384243	0.392084	1.52961	1.3974	0.102489	0.103086
134.447	0.37517	0.382827	1.49696	1.36129	0.0992637	0.0994144
134.759	0.377456	0.385159	1.50024	1.33301	0.0805651	0.0962858
135.071	0.363562	0.370982	1.45986	1.30189	0.0855559	0.0781482
135.382	0.357694	0.364994	1.43422	1.27857	0.0832842	0.0829892
135.694	0.350476	0.357629	1.41932	1.26456	0.0799406	0.0807857
136.006	0.351961	0.359144	1.39998	1.2333	0.0816459	0.0775424
136.318	0.345369	0.352417	1.38195	1.19972	0.0828935	0.0791966
136.63	0.336261	0.343124	1.35062	1.16471	0.0710214	0.0804066
136.942	0.349265	0.356393	1.32027	1.15166	0.0754023	0.0688907
137.254	0.330607	0.337354	1.30757	1.1241	0.0624014	0.0731403
137.566	0.32848	0.335183	1.28571	1.09664	0.0605335	0.0605293
137.878	0.320459	0.326999	1.27417	1.07832	0.0676736	0.0587175
138.19	0.314685	0.321107	1.25516	1.04905	0.0608371	0.0656434
138.502	0.310811	0.317154	1.2331	1.05167	0.0604711	0.059012
138.814	0.307928	0.314212	1.21739	1.02255	0.0615333	0.058657
139.126	0.2959	0.301939	1.20283	1.00654	0.0572913	0.0596873
139.438	0.298633	0.304728	1.19141	0.977665	0.0505095	0.0555725
139.75	0.292666	0.298638	1.18231	0.970778	0.04272	0.0489942
				0.954711		0.0414384
				0.922887
				0.916053
				0.889024
				0.865828

## Sheet: SpSL + CA  + HA
Interaction of two-domain As-579 laccase with HA (podzolic 3% ash) and caffeic acid.
Chrom,1
UV (1)	controle	CA + HA Initial	CA + HA + SpSL	CA + SpSL Initial	CA + SpSL	controle
ml		mAU	mAU	mAU	mAU
0.31	2.18812	1.75385	2.10396	0.655806	2.78811	0.629573
0.622	2.5164	1.36766	2.41962	1.80121	2.31807	1.72916
0.934	2.57671	1.28199	2.4776	1.77403	1.9163	1.70307
1.246	2.37495	1.21248	2.28361	1.397	1.68607	1.34112
1.558	2.05994	1.13857	1.98071	0.928165	1.5347	0.891038
1.87	1.78373	1.07645	1.71513	0.562364	1.38635	0.539869
2.182	1.60218	1.04489	1.54055	0.280097	1.29337	0.268894
2.494	1.46846	1.0001	1.41199	0.0793803	1.2048	0.0762051
2.806	1.3931	0.994481	1.33952	0.129405	1.12119	0.124228
3.118	1.33371	0.965861	1.28241	0.129405	1.069	0.124228
3.43	1.29019	0.95597	1.24057	0.129405	1.01342	0.124228
3.742	1.2607	0.950288	1.21221	0.129405	0.975003	0.124228
4.054	1.24435	0.933721	1.19649	0.129405	0.938824	0.124228
4.366	1.22401	0.912075	1.17693	0.129405	0.904522	0.124228
4.677	1.20449	0.904694	1.15816	0.129405	0.870359	0.124228
4.989	1.18499	0.890082	1.13941	0.129405	0.820855	0.124228
5.301	1.17805	0.888214	1.13274	0.129405	0.802357	0.124228
5.613	1.15887	0.882087	1.1143	0.129405	0.783731	0.124228
5.925	1.14478	0.863786	1.10075	0.129405	0.759604	0.124228
6.237	1.13774	0.857806	1.09398	0.129405	0.735241	0.124228
6.549	1.12732	0.857801	1.08396	0.129405	0.710074	0.124228
6.861	1.09753	0.842554	1.05532	0.129405	0.714251	0.124228
7.173	1.099	0.831169	1.05673	0.129405	0.683701	0.124228
7.485	1.13296	0.840989	1.08939	0.129405	0.697363	0.124228
7.797	1.09235	0.824055	1.05034	0.129405	0.674683	0.124228
8.109	1.0741	0.812256	1.03278	0.129405	0.649158	0.124228
8.421	1.06012	0.800812	1.01934	0.129405	0.636215	0.124228
8.733	1.04289	0.790279	1.00278	0.129405	0.617784	0.124228
9.045	1.04472	0.770631	1.00454	0.129405	0.583825	0.124228
9.357	1.02174	0.763011	0.982445	0.129405	0.583275	0.124228
9.669	1.01109	0.761198	0.972198	0.129405	0.570862	0.124228
9.981	0.996495	0.751635	0.958168	0.129405	0.558521	0.124228
10.292	1.00056	0.758414	0.962073	0.129405	0.541562	0.124228
10.604	0.978267	0.729004	0.940641	0.129405	0.520913	0.124228
10.916	0.986442	0.730471	0.948502	0.129405	0.504865	0.124228
11.228	0.9741	0.715458	0.936634	0.129405	0.503332	0.124228
11.54	0.960103	0.705989	0.923176	0.129405	0.484882	0.124228
11.852	0.943259	0.692242	0.90698	0.129405	0.469976	0.124228
12.164	0.949346	0.701085	0.912832	0.129405	0.470913	0.124228
12.476	0.925105	0.695596	0.889524	0.129405	0.449205	0.124228
12.788	0.909602	0.680442	0.874618	0.129405	0.436294	0.124228
13.1	0.902794	0.681293	0.868071	0.129405	0.422197	0.124228
13.412	0.889837	0.665188	0.855613	0.129405	0.418152	0.124228
13.724	0.90289	0.657835	0.868163	0.129405	0.403626	0.124228
14.036	0.885692	0.654701	0.851627	0.129405	0.403144	0.124228
14.348	0.874064	0.653691	0.840446	0.129405	0.384833	0.124228
14.66	0.864574	0.648563	0.831321	0.129405	0.37054	0.124228
14.972	0.861786	0.651534	0.82864	0.129405	0.352803	0.124228
15.284	0.855523	0.637747	0.822619	0.129405	0.339107	0.124228
15.596	0.839733	0.62299	0.807436	0.129405	0.341962	0.124228
15.908	0.83169	0.612912	0.799702	0.129405	0.326029	0.124228
16.219	0.826874	0.611255	0.795071	0.129405	0.319136	0.124228
16.531	0.815438	0.602261	0.784075	0.129405	0.316245	0.124228
16.843	0.816465	0.599308	0.785063	0.129405	0.312656	0.124228
17.155	0.814825	0.594558	0.783485	0.129405	0.300808	0.124228
17.467	0.803792	0.591361	0.772877	0.129405	0.284261	0.124228
17.779	0.800519	0.578339	0.769729	0.129405	0.290808	0.124228
18.091	0.776185	0.565281	0.746331	0.129405	0.270118	0.124228
18.403	0.780435	0.568683	0.750418	0.129405	0.258149	0.124228
18.715	0.78309	0.563243	0.752971	0.129405	0.257463	0.124228
19.027	0.777283	0.5387	0.747388	0.129405	0.257894	0.124228
19.339	0.760166	0.526723	0.730928	0.129405	0.25192	0.124228
19.651	0.758051	0.536984	0.728895	0.129405	0.238564	0.124228
19.963	0.743881	0.524171	0.71527	0.129405	0.224783	0.124228
20.275	0.735896	0.515392	0.707592	0.129405	0.221325	0.124228
20.587	0.737128	0.510928	0.708777	0.129405	0.218548	0.124228
20.899	0.742072	0.516885	0.713531	0.129405	0.223359	0.124228
21.211	0.722856	0.49999	0.695054	0.129405	0.201972	0.124228
21.523	0.710867	0.502508	0.683526	0.129405	0.222333	0.124228
21.834	0.722407	0.496315	0.694622	0.129405	0.224364	0.124228
22.146	0.719399	0.493431	0.691729	0.129405	0.225476	0.124228
22.458	0.743338	0.564858	0.714748	0.129405	0.23584	0.124228
22.77	0.896933	1.03572	0.862436	0.129405	0.247848	0.124228
23.082	1.58797	2.98304	1.52689	0.129405	0.316547	0.124228
23.394	3.90137	9.14822	3.75132	0.129405	0.578878	0.124228
23.706	9.56729	21.8417	9.19931	0.129405	1.2457	0.124228
24.018	20.0338	42.37	19.2632	0.129405	2.61146	0.124228
24.33	34.7978	67.1623	33.4594	0.129405	4.62625	0.124228
24.642	51.1504	90.6449	49.1831	0.129405	6.9809	0.124228
24.954	65.531	107.842	63.0106	0.129405	9.093	0.124228
25.266	75.9289	118.632	73.0085	0.129405	10.6127	0.124228
25.578	82.7953	125.107	79.6109	0.129405	11.4694	0.124228
25.89	87.4443	129.998	84.0811	0.129405	11.8835	0.124228
26.202	91.3672	135.05	87.8531	0.129405	12.0395	0.124228
26.514	94.851	140.209	91.2029	0.129405	12.1092	0.124228
26.826	97.8126	144.632	94.0506	0.129405	12.0834	0.124228
27.138	100.09	147.778	96.2402	0.129405	11.9814	0.124228
27.45	101.433	149.625	97.5316	0.129405	11.7755	0.124228
27.761	101.91	148.871	97.9906	0.129405	11.4771	0.124228
28.073	101.229	145.915	97.3361	0.129405	11.0885	0.124228
28.385	99.2261	140.645	95.4097	0.129405	10.5163	0.124228
28.697	96.0537	132.87	92.3593	0.129405	9.82146	0.124228
29.009	91.971	123.741	88.4337	0.129405	9.03434	0.124228
29.321	87.0915	113.891	83.7418	0.129405	8.20356	0.124228
29.633	81.8677	104.013	78.719	0.129405	7.34205	0.124228
29.945	76.683	94.6346	73.7336	0.129405	6.48417	0.124228
30.257	71.6204	86.1755	68.8658	0.129405	5.65133	0.124228
30.569	67.0668	78.7415	64.4873	0.129405	4.89514	0.124228
30.881	63.0205	72.5709	60.5966	0.129405	4.21855	0.124228
31.193	59.5402	67.5351	57.2502	0.129405	3.63203	0.124228
31.505	56.5161	63.4057	54.3424	0.129405	3.12947	0.124228
31.817	53.9743	60.14	51.8984	0.129405	2.7163	0.124228
32.129	51.8736	57.5051	49.8785	0.129405	2.33816	0.124228
32.441	50.1426	55.4486	48.214	0.129405	2.05278	0.124228
32.753	48.6557	53.7972	46.7843	0.129405	1.78765	0.124228
33.065	47.4258	52.4731	45.6017	0.129405	1.57753	0.124228
33.377	46.3968	51.3349	44.6123	0.129405	1.39684	0.124228
33.688	45.432	50.4311	43.6846	0.129405	1.24428	0.124228
34	44.6609	49.6959	42.9432	0.129405	1.10348	0.124228
34.312	43.9503	49.0805	42.26	0.129405	1.003	0.124228
34.624	43.3487	48.5417	41.6814	0.129405	0.907407	0.124228
34.936	42.8082	48.0705	41.1617	0.129405	0.822473	0.124228
35.248	42.3243	47.6906	40.6964	0.129405	0.754885	0.124228
35.56	41.8648	47.3897	40.2546	0.129405	0.686886	0.124228
35.872	41.5143	47.1331	39.9176	0.129405	0.624507	0.124228
36.184	41.1708	46.9127	39.5873	0.129405	0.56961	0.124228
36.496	40.8791	46.7516	39.3068	0.129405	0.514518	0.124228
36.808	40.6197	46.6163	39.0574	0.129405	0.488414	0.124228
37.12	39.8871	46.5471	38.8338	0.129405	0.436698	0.124228
37.432	39.1888	46.4822	38.6431	0.129405	0.413163	0.124228
37.744	38.725	46.4507	38.4855	0.129405	0.377692	0.124228
38.056	37.5612	46.4588	38.318	0.129405	0.333874	0.124228
38.368	37.238	46.4846	38.1907	0.129405	0.299545	0.124228
38.68	36.8363	46.5063	38.0855	0.129405	0.284027	0.124228
38.992	36.7493	46.5593	37.9956	0.129405	0.255688	0.124228
39.304	36.6607	46.6323	37.904	0.129405	0.225385	0.124228
39.615	36.5949	46.7193	37.8359	0.129405	0.1998	0.124228
39.927	36.5348	46.8394	37.7738	0.129405	0.194679	0.124228
40.239	36.4851	46.9504	37.7224	0.129405	0.171786	0.124228
40.551	36.4548	47.1022	37.6911	0.129405	0.146906	0.124228
40.863	36.411	47.264	37.6458	0.129405	0.146888	0.124228
41.175	36.3606	47.4139	37.5937	0.129405	0.13059	0.124228
41.487	36.3426	47.6199	37.575	0.129405	0.115974	0.124228
41.799	36.3404	47.809	37.5728	0.129405	0.114888	0.124228
42.111	36.3189	48.0263	37.5506	0.129405	0.103983	0.124228
42.423	36.2937	48.2612	37.5245	0.129405	0.104936	0.124228
42.735	36.2753	48.5049	37.5055	0.129405	0.098911	0.124228
43.047	36.2667	48.7518	37.4966	0.129405	0.109883	0.124228
43.359	36.2788	48.9984	37.5091	0.129405	0.101974	0.124228
43.671	36.2846	49.2766	37.5151	0.129405	0.119967	0.124228
43.983	36.2752	49.6026	37.5053	0.129405	0.132524	0.124228
44.295	36.2884	49.8812	37.5191	0.129405	0.143397	0.124228
44.607	36.2842	50.2206	37.5147	0.129405	0.177571	0.124228
44.919	36.2874	50.5673	37.518	0.129405	0.20748	0.124228
45.231	36.3028	50.9363	37.5339	0.129405	0.259569	0.124228
45.542	36.3178	51.3028	37.5494	0.129405	0.284389	0.124228
45.854	36.3268	51.721	37.5587	0.129405	0.356823	0.124228
46.166	36.3375	52.1114	37.5697	0.129405	0.406853	0.124228
46.478	36.355	52.5722	37.5879	0.129405	0.491264	0.124228
46.79	36.3503	53.049	37.583	0.129405	0.58954	0.124228
47.102	36.3657	53.4938	37.599	0.129405	0.712425	0.124228
47.414	36.3942	53.9877	37.6284	0.129405	0.84841	0.124228
47.726	36.4309	54.5079	37.6663	0.129405	1.03263	0.124228
48.038	36.4639	55.0582	37.7005	0.129405	1.21438	0.124228
48.35	36.4753	55.6402	37.7123	0.129405	1.43644	0.124228
48.662	36.4984	56.2026	37.7362	0.129405	1.68792	0.124228
48.974	36.5526	56.8247	37.7922	0.129405	1.99244	0.124228
49.286	36.585	57.4735	37.8257	0.129405	2.32313	0.124228
49.598	36.6516	58.1278	37.8945	0.129405	2.70885	0.124228
49.91	36.6986	58.8241	37.9432	0.129405	3.15876	0.124228
50.222	36.7877	59.5257	38.0352	0.129405	3.64934	0.124228
50.534	36.8634	60.2692	38.1135	0.129405	4.20895	0.124228
50.846	36.9787	61.0433	38.2327	0.129405	4.83698	0.124228
51.158	37.0934	61.8088	38.3513	0.129405	5.53498	0.124228
51.469	37.1487	62.5971	38.4085	0.129405	6.29025	0.124228
51.781	37.2164	63.4487	38.4785	0.129405	7.12916	0.124228
52.093	37.2938	64.267	38.5585	0.129405	8.03721	0.124228
52.405	37.3363	65.1274	38.6024	0.129405	9.02115	0.124228
52.717	37.3556	65.9946	38.6225	0.219087	10.1053	0.210324
53.029	37.4829	66.8806	38.754	0.295862	11.2673	0.284027
53.341	37.5216	67.7695	38.794	0.415308	12.4899	0.398696
53.653	37.5409	68.6637	38.814	0.515932	13.7934	0.495295
53.965	37.5893	69.5532	38.864	0.646176	15.1705	0.620329
54.277	37.7025	70.4251	38.9811	0.765983	16.6498	0.735343
54.589	37.7703	71.3027	39.0511	0.911594	18.1843	0.87513
54.901	37.9006	72.1685	39.1859	1.1012	19.7896	1.05715
55.213	37.9973	73.0416	39.2859	1.27691	21.4392	1.22584
55.525	38.094	73.8575	39.3859	1.48101	23.155	1.42177
55.837	38.1212	74.7037	39.414	1.69934	24.9437	1.63137
56.149	38.4652	75.5176	39.7696	1.93462	26.7862	1.85724
56.461	38.5619	76.2438	39.8696	2.18721	28.6396	2.09972
56.773	38.6239	77.0012	39.9337	2.45928	30.5528	2.36091
57.084	38.7201	77.7272	40.0332	2.7697	32.5057	2.65891
57.396	38.9135	78.4265	40.2332	3.1016	34.4809	2.97754
57.708	38.8168	79.0872	40.1332	3.44713	36.4988	3.30924
58.02	39.0351	79.7105	40.3589	3.80968	38.5534	3.65729
58.332	39.2285	80.2802	40.5589	4.19813	40.5917	4.0302
58.644	39.4832	80.8473	40.8222	4.61381	42.6551	4.42926
58.956	39.3865	81.3541	40.7222	5.039	44.7054	4.83744
59.268	39.58	81.7873	40.9222	5.49312	46.7992	5.2734
59.58	39.7458	82.215	41.0937	5.98067	48.8705	5.74144
59.892	39.8425	82.6081	41.1937	6.48436	50.9718	6.22498
60.204	39.9393	82.9257	41.2937	6.99332	52.9679	6.71359
60.516	40.3267	83.2198	41.6943	7.52387	55.0163	7.22292
60.828	40.3267	83.4471	41.6943	8.07242	57.0723	7.74953
61.14	40.3267	83.6358	41.6943	8.66113	59.0045	8.31469
61.452	40.7308	83.766	42.1121	9.23594	60.9212	8.86651
61.764	41.1666	83.8285	42.5626	9.84099	62.7586	9.44735
62.076	41.36	83.8703	42.7626	10.4659	64.5672	10.0473
62.388	41.5534	83.8523	42.9626	11.1152	66.3107	10.6706
62.7	41.8436	83.7804	43.2626	11.7744	67.9439	11.3034
63.011	42.1338	83.6556	43.5626	12.4439	69.5177	11.9462
63.323	42.5206	83.4616	43.9626	13.1294	70.9783	12.6042
63.635	42.8108	83.2258	44.2626	13.8445	72.3528	13.2907
63.947	43.101	82.9411	44.5626	14.55	73.615	13.968
64.259	43.4878	82.6097	44.9626	15.3149	74.7936	14.7023
64.571	43.778	82.2056	45.2626	16.1018	75.8407	15.4577
64.883	44.0682	81.7301	45.5626	16.9199	76.7988	16.2431
65.195	44.455	81.2483	45.9626	17.7734	77.6276	17.0624
65.507	44.7452	80.6856	46.2626	18.6991	78.3401	17.9512
65.819	45.0354	80.055	46.5626	19.7191	78.9499	18.9304
66.131	45.4222	79.3745	46.9626	20.8124	79.44	19.9799
66.443	45.7124	78.6574	47.2626	22.0096	79.8097	21.1292
66.755	46.0026	77.8703	47.5626	23.3217	80.0544	22.3888
67.067	46.3894	77.0736	47.9626	24.7303	80.1775	23.7411
67.379	46.6796	76.1952	48.2626	26.2716	80.1775	25.2208
67.691	46.9698	75.2686	48.5626	27.9341	80.0676	26.8167
68.003	47.3566	74.3029	48.9626	29.6959	79.8229	28.5081
68.315	47.6468	73.2799	49.2626	31.5954	79.4448	30.3316
68.626	47.937	72.2067	49.5626	33.5552	78.9734	32.213
68.938	48.3238	71.1099	49.9626	35.6049	78.4108	34.1807
69.25	48.614	69.9573	50.2626	37.7163	77.7077	36.2077
69.562	48.9042	68.7846	50.5626	39.8626	76.9177	38.2681
69.874	49.291	67.5559	50.9626	42.053	76.0357	40.3709
70.186	49.833	66.2936	51.5229	44.2454	75.0492	42.4756
70.498	50.458	64.9734	52.1691	46.4025	73.975	44.5464
70.81	51.4798	63.6917	53.2256	48.5995	72.8094	46.6555
71.122	52.609	62.3599	54.3931	50.7257	71.596	48.6967
71.434	53.8509	60.9943	55.6771	52.8385	70.2879	50.725
71.746	54.7009	59.6072	56.5559	54.939	68.9396	52.7414
72.058	56.6334	58.2282	58.554	57.0526	67.5564	54.7705
72.37	57.7033	56.8392	59.6601	59.1629	66.1055	56.7964
72.682	58.7481	55.4515	60.7404	61.2841	64.6438	58.8327
72.994	60.9126	54.0428	62.9783	63.4514	63.1697	60.9134
73.306	62.2698	52.6537	64.3815	65.6691	61.6677	63.0424
73.618	66.6588	51.2781	68.9194	67.9149	60.1187	65.1983
73.93	70.2445	49.9134	72.6267	70.2207	58.5799	67.4119
74.241	72.0538	48.5811	74.4973	72.6145	57.0457	69.7099
74.553	73.992	47.2476	76.5012	75.0466	55.5019	72.0447
74.865	75.0049	45.952	77.5485	77.5483	54.0107	74.4464
75.177	76.1567	44.6808	78.7393	80.0317	52.5013	76.8304
75.489	77.3344	43.4415	79.957	82.5636	50.9953	79.2611
75.801	78.5617	42.2248	81.2259	85.0517	49.5418	81.6496
76.113	79.7697	41.0321	82.4749	87.5173	48.0753	84.0166
76.425	80.9519	39.8654	83.6972	89.8943	46.6782	86.2985
76.737	82.1081	38.7418	84.8925	92.1807	45.272	88.4935
77.049	83.1895	37.6494	86.0106	94.346	43.9003	90.5722
77.361	84.1649	36.5727	87.0191	96.3376	42.591	92.4841
77.673	85.0258	35.5819	87.9092	98.1747	41.3191	94.2477
77.985	85.7923	34.5838	88.7017	99.789	40.0747	95.7974
78.297	86.4366	33.6298	89.3679	101.207	38.8826	97.1586
78.609	86.9758	32.7084	89.9253	102.408	37.7256	98.312
78.921	87.3572	31.8306	90.3197	103.381	36.5969	99.2456
79.233	87.6541	30.9627	90.6267	104.16	35.5242	99.9936
79.544	87.8293	30.1726	90.8078	104.689	34.4792	100.502
79.856	87.8767	29.383	90.8568	105.046	33.4747	100.845
80.168	87.8346	28.6369	90.8133	105.217	32.5168	101.008
80.48	87.7018	27.9101	90.676	105.157	31.5835	100.951
80.792	87.5079	27.2052	90.4755	104.95	30.7075	100.752
81.104	87.2456	26.5535	90.2043	104.558	29.8603	100.376
81.416	86.9236	25.9023	89.8714	104.006	29.0616	99.8455
81.728	86.5627	25.2797	89.4982	103.311	28.2865	99.1783
82.04	86.1544	24.7025	89.0761	102.5	27.5433	98.3998
82.352	85.7159	24.1183	88.6228	101.508	26.8381	97.4481
82.664	85.255	23.5543	88.1461	100.404	26.1612	96.3876
82.976	84.7507	23.0116	87.6248	99.1941	25.5219	95.2263
83.288	84.2282	22.5056	87.0846	97.8874	24.899	93.9719
83.6	83.6531	22.0146	86.4899	96.4233	24.2803	92.5664
83.912	83.1063	21.5178	85.9247	94.8792	23.7031	91.0841
84.224	82.4846	21.0215	85.2818	93.2301	23.1561	89.5009
84.536	81.8136	20.5822	84.5881	91.502	22.5997	87.842
84.848	81.1178	20.1574	83.8687	89.6699	22.1001	86.0831
85.159	80.3409	19.7365	83.0655	87.7332	21.6131	84.2239
85.471	79.5762	19.2959	82.2748	85.7439	21.1256	82.3142
85.783	78.7292	18.8837	81.3991	83.6561	20.651	80.3098
86.095	77.7638	18.4954	80.401	81.5278	20.195	78.2667
86.407	76.7374	18.1184	79.3398	79.3632	19.7563	76.1886
86.719	75.649	17.7354	78.2144	77.1221	19.3175	74.0372
87.031	74.4812	17.3778	77.007	74.8598	18.9156	71.8654
87.343	73.1521	17.0236	75.6329	72.6093	18.5172	69.7049
87.655	71.7895	16.6846	74.2241	70.3137	18.1115	67.5012
87.967	70.3332	16.3592	72.7183	68.0187	17.7221	65.2979
88.279	68.741	16.0354	71.0721	65.7185	17.3411	63.0897
88.591	67.0668	15.7277	69.3412	63.4695	17	60.9308
88.903	65.3277	15.4119	67.5431	61.2358	16.624	58.7863
89.215	63.4632	15.1324	65.6154	59.039	16.2869	56.6774
89.527	61.5685	14.833	63.6564	56.841	15.9551	54.5674
89.839	59.6215	14.5457	61.6434	54.7067	15.6266	52.5184
90.151	57.6043	14.2773	59.5578	52.6317	15.3145	50.5264
90.462	55.5761	14.0178	57.4608	50.6107	14.9989	48.5863
90.774	53.5397	13.777	55.3553	48.6153	14.705	46.6707
91.086	51.4164	13.5139	53.16	46.7117	14.3952	44.8432
91.398	49.3278	13.2738	51.0006	44.8516	14.0955	43.0576
91.71	47.247	13.0227	48.8493	43.0407	13.8249	41.3191
92.022	45.2126	12.8076	46.7459	41.2928	13.5526	39.6411
92.334	43.1939	12.5729	44.6587	39.5898	13.2761	38.0062
92.646	41.1863	12.3834	42.583	37.9784	13.0255	36.4593
92.958	39.3122	12.1576	40.6454	36.4211	12.7685	34.9643
93.27	37.4479	11.9463	38.7179	34.8837	12.5245	33.4884
93.582	35.6652	11.744	36.8747	33.4279	12.2931	32.0908
93.894	33.9618	11.5518	35.1135	32.0153	12.0686	30.7346
94.206	32.3307	11.3637	33.4271	30.6327	11.8393	29.4074
94.518	30.7635	11.1779	31.8068	29.286	11.6217	28.1145
94.83	29.3196	10.9875	30.3139	28.0256	11.4112	26.9046
95.142	27.956	10.8304	28.904	26.7765	11.1841	25.7055
95.454	26.6731	10.6485	27.5776	25.5827	10.9963	24.5594
95.766	25.4338	10.4793	26.2963	24.4277	10.7937	23.4506
96.077	24.2933	10.3196	25.1172	23.3326	10.6062	22.3992
96.389	23.2612	10.1447	24.05	22.2585	10.4243	21.3681
96.701	22.2986	10.0001	23.0548	21.2296	10.2189	20.3804
97.013	21.3904	9.84283	22.1158	20.2626	10.0525	19.4521
97.325	20.562	9.69051	21.2593	19.3201	9.87809	18.5473
97.637	19.7791	9.5532	20.4498	18.4029	9.70847	17.6667
97.949	19.0953	9.40653	19.7429	17.55	9.53476	16.848
98.261	18.441	9.26647	19.0664	16.7251	9.38262	16.0561
98.573	17.8314	9.13557	18.4361	15.913	9.2277	15.2764
98.885	17.3092	9.00027	17.8961	15.1634	9.07748	14.5569
99.197	16.7928	8.87697	17.3622	14.4566	8.90897	13.8784
99.509	16.3362	8.73815	16.8901	13.7707	8.77685	13.2199
99.821	15.9233	8.62449	16.4633	13.1129	8.62806	12.5884
100.133	15.5248	8.48888	16.0513	12.5026	8.48303	12.0025
100.445	15.1672	8.35923	15.6816	11.9075	8.35186	11.4312
100.757	14.8129	8.23924	15.3153	11.3499	8.23549	10.8959
101.069	14.5381	8.12871	15.0311	10.8459	8.08155	10.4121
101.38	14.2224	8.02459	14.7047	10.3526	7.97285	9.93849
101.692	13.9379	7.91198	14.4105	9.89389	7.84243	9.49813
102.004	13.6904	7.80029	14.1547	9.47006	7.71718	9.09126
102.316	13.468	7.69055	13.9247	9.0614	7.60289	8.69894
102.628	13.2306	7.57853	13.6792	8.69342	7.48895	8.34569
102.94	13.0107	7.4605	13.452	8.32865	7.36829	7.9955
103.252	12.7968	7.37194	13.2307	8.00684	7.26008	7.68657
103.564	12.6038	7.26103	13.0312	7.69043	7.15617	7.38281
103.876	12.4214	7.14765	12.8426	7.39719	7.03895	7.10131
104.188	12.2523	7.05827	12.6678	7.13462	6.94601	6.84924
104.5	12.0764	6.97791	12.4859	6.88114	6.8319	6.6059
104.812	11.9097	6.87664	12.3136	6.65699	6.7229	6.39071
105.124	11.7591	6.78643	12.1579	6.42783	6.64332	6.17072
105.436	11.5925	6.68923	11.9856	6.23099	6.53695	5.98175
105.748	11.4471	6.60619	11.8353	6.04117	6.4431	5.79953
106.06	11.3081	6.50699	11.6916	5.86985	6.35918	5.63506
106.372	11.165	6.42696	11.5437	5.6983	6.25076	5.47037
106.684	11.0147	6.34162	11.3883	5.54227	6.16332	5.32058
106.995	10.8937	6.27751	11.2631	5.40609	6.07027	5.18984
107.307	10.7406	6.18203	11.1048	5.26905	5.98351	5.05829
107.619	10.6098	6.10167	10.9696	5.14897	5.90256	4.94301
107.931	10.5031	6.02806	10.8593	5.02596	5.82428	4.82493
108.243	10.3771	5.94882	10.729	4.91784	5.74075	4.72113
108.555	10.2458	5.87962	10.5933	4.81642	5.66535	4.62377
108.867	10.1305	5.80521	10.4741	4.71528	5.57185	4.52667
109.179	10.0185	5.7272	10.3582	4.61832	5.49305	4.43359
109.491	9.93094	5.65593	10.2677	4.53439	5.43682	4.35302
109.803	9.79865	5.57733	10.1309	4.45617	5.35663	4.27792
110.115	9.69682	5.51122	10.0257	4.37593	5.28796	4.20089
110.427	9.6104	5.45442	9.93632	4.2918	5.21198	4.12012
110.739	9.49278	5.36981	9.8147	4.2263	5.14328	4.05725
111.051	9.41065	5.31716	9.72979	4.15706	5.06716	3.99077
111.363	9.32083	5.25422	9.63692	4.09195	5.00454	3.92827
111.675	9.23399	5.19676	9.54713	4.03007	4.93925	3.86887
111.987	9.14148	5.11888	9.45149	3.97329	4.8758	3.81436
112.299	9.04343	5.07257	9.35011	3.91434	4.83047	3.75777
112.61	8.94485	5.01673	9.24819	3.87602	4.75303	3.72098
112.922	8.89325	4.94405	9.19485	3.82151	4.68903	3.66865
113.234	8.80838	4.89252	9.10709	3.76298	4.64914	3.61246
113.546	8.73867	4.83048	9.03502	3.71221	4.57603	3.56372
113.858	8.6578	4.77754	8.95141	3.68497	4.51752	3.53757
114.17	8.58206	4.73526	8.8731	3.62124	4.46785	3.47639
114.482	8.50953	4.68274	8.79811	3.58305	4.40869	3.43973
114.794	8.4383	4.61556	8.72447	3.53818	4.35175	3.39665
115.106	8.38543	4.57469	8.6698	3.49344	4.30646	3.3537
115.418	8.31148	4.524	8.59334	3.45781	4.24681	3.3195
115.73	8.26099	4.47859	8.54114	3.44339	4.19768	3.30565
116.042	8.18708	4.44011	8.46472	3.39667	4.14957	3.2608
116.354	8.14903	4.37607	8.42538	3.33823	4.0891	3.2047
116.666	8.0887	4.32397	8.363	3.32124	4.04431	3.18839
116.978	8.01866	4.28041	8.29059	3.27593	4.00798	3.14489
117.29	7.97719	4.22517	8.24772	3.24783	3.95229	3.11791
117.602	7.90622	4.18153	8.17434	3.22321	3.90548	3.09428
117.913	7.8707	4.14849	8.13762	3.18271	3.85502	3.0554
118.225	7.80066	4.09389	8.0652	3.17061	3.82138	3.04378
118.537	7.74767	4.05007	8.01041	3.12031	3.77021	2.9955
118.849	7.70572	4.01284	7.96704	3.10877	3.72207	2.98442
119.161	7.63591	3.94904	7.89486	3.09103	3.67709	2.96739
119.473	7.603	3.91134	7.86083	3.0605	3.64413	2.93808
119.785	7.56208	3.87811	7.81853	3.03584	3.60855	2.91441
120.097	7.51012	3.83283	7.76481	3.01705	3.56329	2.89637
120.409	7.44634	3.7955	7.69886	2.9815	3.53255	2.86224
120.721	7.40679	3.75824	7.65797	2.95642	3.47953	2.83817
121.033	7.39157	3.70591	7.64223	2.95504	3.44839	2.83684
121.345	7.3179	3.67754	7.56607	2.92421	3.40496	2.80724
121.657	7.28751	3.63592	7.53465	2.90745	3.36565	2.79115
121.969	7.25887	3.60734	7.50503	2.87967	3.32457	2.76448
122.281	7.18542	3.55584	7.4291	2.87975	3.28534	2.76456
122.593	7.17031	3.54226	7.41347	2.84959	3.25307	2.73561
122.905	7.12354	3.4868	7.36512	2.83242	3.22448	2.71912
123.217	7.07347	3.44313	7.31335	2.83324	3.18166	2.71991
123.528	7.03318	3.41003	7.27169	2.80783	3.14113	2.69552
123.84	7.00999	3.38464	7.24772	2.79379	3.10749	2.68204
124.152	6.96473	3.34698	7.20092	2.78688	3.06986	2.6754
124.464	6.91741	3.29723	7.152	2.77968	3.03803	2.66849
124.776	6.89198	3.26822	7.1257	2.75737	3.00068	2.64708
125.088	6.87079	3.24021	7.10379	2.75647	2.98614	2.64621
125.4	6.82501	3.21798	7.05646	2.73811	2.93439	2.62859
125.712	6.79286	3.17997	7.02322	2.73707	2.91224	2.62759
126.024	6.73714	3.15753	6.96561	2.7139	2.88552	2.60534
126.336	6.72259	3.11477	6.95057	2.71617	2.85049	2.60752
126.648	6.68574	3.08222	6.91246	2.70039	2.80825	2.59238
126.96	6.63859	3.04188	6.86372	2.70646	2.79915	2.5982
127.272	6.61731	3.00092	6.84172	2.70145	2.76021	2.59339
127.584	6.5842	2.99282	6.80749	2.69567	2.73987	2.58784
127.896	6.56055	2.96052	6.78304	2.70015	2.71023	2.59214
128.208	6.5257	2.92758	6.747	2.68968	2.68444	2.5821
128.52	6.50343	2.90341	6.72397	2.68582	2.66291	2.57839
128.831	6.4731	2.8629	6.69262	2.68234	2.62685	2.57504
129.143	6.44186	2.84592	6.66032	2.68261	2.59103	2.5753
129.455	6.39396	2.80313	6.6108	2.67624	2.57914	2.56919
129.767	6.38318	2.78233	6.59965	2.68333	2.54859	2.576
130.079	6.35656	2.76815	6.57212	2.68428	2.51741	2.57691
130.391	6.31739	2.73442	6.53163	2.68295	2.49806	2.57563
130.703	6.28683	2.70512	6.50003	2.68556	2.46931	2.57814
131.015	6.24624	2.6807	6.45807	2.68342	2.43673	2.57609
131.327	6.22893	2.65545	6.44017	2.68412	2.41517	2.57675
131.639	6.20282	2.62379	6.41317	2.70108	2.3933	2.59303
131.951	6.17099	2.59019	6.38026	2.71372	2.36885	2.60517
132.263	6.1561	2.57539	6.36486	2.7049	2.3449	2.5967
132.575	6.09857	2.54507	6.30539	2.70651	2.32085	2.59825
132.887	6.09333	2.53542	6.29997	2.72148	2.30515	2.61262
133.199	6.07018	2.51604	6.27603	2.73081	2.27767	2.62158
133.511	6.04133	2.47586	6.24621	2.73535	2.25146	2.62594
133.823	6.01111	2.44956	6.21497	2.73908	2.23904	2.62952
134.135	5.98787	2.43346	6.19093	2.74547	2.20872	2.63565
134.447	5.95987	2.39922	6.16198	2.75913	2.19035	2.64876
134.759	5.95403	2.38301	6.15595	2.76219	2.17148	2.6517
135.071	5.91614	2.3766	6.11677	2.76613	2.1357	2.65549
135.382	5.90259	2.34354	6.10276	2.78653	2.12237	2.67507
135.694	5.89368	2.32079	6.09354	2.78918	2.09335	2.67761
136.006	5.84601	2.29609	6.04427	2.80332	2.0759	2.69119
136.318	5.83509	2.27777	6.03297	2.81997	2.06324	2.70717
136.63	5.80221	2.24746	5.99898	2.82073	2.04075	2.7079
136.942	5.78252	2.24052	5.97862	2.84103	2.02117	2.72739
137.254	5.76698	2.21548	5.96255	2.84039	2.00001	2.72678
137.566		2.19054		2.84762	1.97578	2.73371
137.878		2.16729		2.85819	1.9553	2.74386
138.19		2.16756		2.87108	1.94911	2.75624
138.502		2.13408		2.87303	1.92358	2.7581
138.814		2.12785		2.89767	1.91268	2.78176
139.126		2.09365		2.89713	1.89688	2.78124
139.438		2.0917		2.91204	1.87147	2.79556
139.75		2.06271		2.92374	1.84178	2.80679
				2.92636	1.81975	2.80931
				2.93721	1.81388	2.81972
				2.94935	1.79563	2.83137
				2.9692	1.77368	2.85043
					1.75216
