# Supplementary material for: Transformation of low molecular compounds and soil humic acid by two domain laccase of Streptomyces puniceus in the presence of ferulic and caffeic acids
Source: PLoS One. 2020 Sep 18;15(9):e0239005. doi: 10.1371/journal.pone.0239005 (PMC7500650; doi:10.1371/journal.pone.0239005)
Supplement: S1 Spectra — (XLSX) [file pone.0239005.s004.xlsx]

## Sheet: UVVis
File_190122_092430 - RawData
Wavelength nm,	Abs,
200	1.268
201	3.441
202	2.702
203	3.113
204	3.688
205	2.193
206	3.109
207	2.787
208	2.934
209	3.084
210	2.569
211	2.628
212	2.294
213	2.358
214	3.114
215	3.45
216	3.271
217	1.778
218	2.954
219	2.889
220	2.69
221	2.045
222	3.339
223	2.295
224	2.933
225	3.553
226	3.699
227	3.874
228	3.913
229	3.94
230	3.914
231	3.978
232	3.995
233	3.977
234	3.931
235	3.988
236	3.997
237	3.951
238	3.586
239	2.973
240	2.509
241	2.13
242	1.846
243	1.628
244	1.47
245	1.353
246	1.264
247	1.208
248	1.169
249	1.145
250	1.134
251	1.138
252	1.156
253	1.179
254	1.204
255	1.236
256	1.277
257	1.329
258	1.389
259	1.45
260	1.505
261	1.564
262	1.629
263	1.695
264	1.775
265	1.851
266	1.92
267	1.986
268	2.063
269	2.133
270	2.204
271	2.255
272	2.319
273	2.382
274	2.419
275	2.463
276	2.494
277	2.521
278	2.541
279	2.549
280	2.544
281	2.543
282	2.522
283	2.461
284	2.407
285	2.307
286	2.201
287	2.083
288	1.977
289	1.875
290	1.772
291	1.644
292	1.493
293	1.301
294	1.128
295	0.981
296	0.865
297	0.774
298	0.697
299	0.625
300	0.557
301	0.49
302	0.426
303	0.37
304	0.328
305	0.295
306	0.27
307	0.251
308	0.237
309	0.227
310	0.219
311	0.213
312	0.208
313	0.204
314	0.201
315	0.198
316	0.195
317	0.193
318	0.192
319	0.19
320	0.188
321	0.187
322	0.186
323	0.184
324	0.183
325	0.182
326	0.18
327	0.179
328	0.177
329	0.176
330	0.175
331	0.173
332	0.172
333	0.17
334	0.169
335	0.167
336	0.165
337	0.164
338	0.162
339	0.161
340	0.158
341	0.157
342	0.156
343	0.154
344	0.153
345	0.151
346	0.15
347	0.148
348	0.147
349	0.145
350	0.144
351	0.142
352	0.141
353	0.139
354	0.137
355	0.136
356	0.134
357	0.133
358	0.131
359	0.129
360	0.128
361	0.126
362	0.124
363	0.122
364	0.121
365	0.119
366	0.118
367	0.116
368	0.114
369	0.113
370	0.111
371	0.109
372	0.108
373	0.106
374	0.105
375	0.103
376	0.102
377	0.1
378	0.099
379	0.097
380	0.096
381	0.094
382	0.093
383	0.091
384	0.09
385	0.088
386	0.087
387	0.086
388	0.084
389	0.083
390	0.082
391	0.08
392	0.079
393	0.078
394	0.077
395	0.076
396	0.075
397	0.074
398	0.073
399	0.072
400	0.071
401	0.07
402	0.069
403	0.068
404	0.067
405	0.066
406	0.065
407	0.064
408	0.063
409	0.062
410	0.061
411	0.061
412	0.06
413	0.059
414	0.058
415	0.057
416	0.057
417	0.056
418	0.055
419	0.055
420	0.054
421	0.053
422	0.053
423	0.052
424	0.051
425	0.051
426	0.05
427	0.05
428	0.049
429	0.049
430	0.048
431	0.048
432	0.047
433	0.047
434	0.047
435	0.046
436	0.046
437	0.045
438	0.045
439	0.045
440	0.044
441	0.044
442	0.044
443	0.043
444	0.043
445	0.043
446	0.042
447	0.042
448	0.042
449	0.042
450	0.041
451	0.041
452	0.041
453	0.041
454	0.04
455	0.04
456	0.04
457	0.04
458	0.039
459	0.039
460	0.039
461	0.039
462	0.039
463	0.039
464	0.039
465	0.038
466	0.038
467	0.038
468	0.038
469	0.038
470	0.038
471	0.038
472	0.038
473	0.038
474	0.038
475	0.039
476	0.039
477	0.039
478	0.039
479	0.039
480	0.04
481	0.04
482	0.04
483	0.041
484	0.041
485	0.041
486	0.042
487	0.042
488	0.043
489	0.043
490	0.044
491	0.045
492	0.045
493	0.046
494	0.047
495	0.047
496	0.048
497	0.049
498	0.05
499	0.051
500	0.052
501	0.053
502	0.054
503	0.055
504	0.056
505	0.057
506	0.058
507	0.06
508	0.061
509	0.062
510	0.064
511	0.065
512	0.067
513	0.068
514	0.07
515	0.071
516	0.073
517	0.075
518	0.076
519	0.078
520	0.08
521	0.082
522	0.083
523	0.085
524	0.087
525	0.089
526	0.091
527	0.093
528	0.095
529	0.097
530	0.1
531	0.102
532	0.104
533	0.106
534	0.108
535	0.111
536	0.113
537	0.115
538	0.118
539	0.12
540	0.122
541	0.125
542	0.127
543	0.129
544	0.131
545	0.134
546	0.136
547	0.138
548	0.14
549	0.143
550	0.145
551	0.147
552	0.15
553	0.152
554	0.154
555	0.156
556	0.159
557	0.161
558	0.163
559	0.165
560	0.167
561	0.169
562	0.171
563	0.173
564	0.175
565	0.177
566	0.179
567	0.18
568	0.182
569	0.183
570	0.185
571	0.186
572	0.188
573	0.189
574	0.19
575	0.191
576	0.193
577	0.194
578	0.195
579	0.195
580	0.196
581	0.197
582	0.198
583	0.198
584	0.198
585	0.199
586	0.199
587	0.199
588	0.199
589	0.199
590	0.199
591	0.199
592	0.199
593	0.199
594	0.198
595	0.198
596	0.197
597	0.197
598	0.196
599	0.195
600	0.194
601	0.193
602	0.192
603	0.191
604	0.19
605	0.189
606	0.188
607	0.186
608	0.185
609	0.183
610	0.182
611	0.18
612	0.179
613	0.177
614	0.176
615	0.174
616	0.172
617	0.171
618	0.169
619	0.167
620	0.166
621	0.164
622	0.162
623	0.16
624	0.159
625	0.157
626	0.155
627	0.153
628	0.151
629	0.15
630	0.148
631	0.146
632	0.144
633	0.142
634	0.141
635	0.139
636	0.137
637	0.136
638	0.134
639	0.133
640	0.131
641	0.13
642	0.128
643	0.127
644	0.126
645	0.124
646	0.123
647	0.122
648	0.12
649	0.119
650	0.118
651	0.117
652	0.116
653	0.115
654	0.114
655	0.113
656	0.112
657	0.111
658	0.11
659	0.109
660	0.108
661	0.107
662	0.107
663	0.106
664	0.105
665	0.104
666	0.104
667	0.103
668	0.103
669	0.102
670	0.102
671	0.101
672	0.101
673	0.1
674	0.1
675	0.1
676	0.099
677	0.099
678	0.099
679	0.098
680	0.098
681	0.098
682	0.097
683	0.097
684	0.097
685	0.097
686	0.097
687	0.096
688	0.096
689	0.096
690	0.096
691	0.096
692	0.096
693	0.096
694	0.096
695	0.096
696	0.096
697	0.096
698	0.096
699	0.096
700	0.096
701	0.096
702	0.096
703	0.095
704	0.095
705	0.095
706	0.095
707	0.095
708	0.095
709	0.095
710	0.095
711	0.095
712	0.095
713	0.095
714	0.095
715	0.095
716	0.095
717	0.095
718	0.095
719	0.095
720	0.095
721	0.095
722	0.095
723	0.095
724	0.095
725	0.095
726	0.095
727	0.095
728	0.095
729	0.095
730	0.095
731	0.095
732	0.095
733	0.095
734	0.095
735	0.095
736	0.095
737	0.095
738	0.094
739	0.094
740	0.094
741	0.094
742	0.094
743	0.094
744	0.094
745	0.093
746	0.093
747	0.093
748	0.093
749	0.093
750	0.092
751	0.092
752	0.092
753	0.092
754	0.092
755	0.091
756	0.091
757	0.091
758	0.091
759	0.09
760	0.09
761	0.09
762	0.09
763	0.089
764	0.089
765	0.089
766	0.088
767	0.088
768	0.088
769	0.087
770	0.087
771	0.087
772	0.086
773	0.086
774	0.086
775	0.085
776	0.085
777	0.085
778	0.084
779	0.084
780	0.083
781	0.083
782	0.083
783	0.082
784	0.082
785	0.081
786	0.081
787	0.081
788	0.08
789	0.08
790	0.079
791	0.079
792	0.078
793	0.078
794	0.078
795	0.077
796	0.077
797	0.076
798	0.076
799	0.075
800	0.075
801	0.074
802	0.074
803	0.073
804	0.073
805	0.072
806	0.072
807	0.072
808	0.071
809	0.071
810	0.07
811	0.07
812	0.069
813	0.069
814	0.068
815	0.068
816	0.067
817	0.067
818	0.066
819	0.066
820	0.065
821	0.065
822	0.065
823	0.064
824	0.064
825	0.063
826	0.063
827	0.062
828	0.062
829	0.061
830	0.061
831	0.061
832	0.06
833	0.06
834	0.059
835	0.059
836	0.058
837	0.058
838	0.057
839	0.057
840	0.056
841	0.056
842	0.056
843	0.055
844	0.055
845	0.054
846	0.054
847	0.054
848	0.053
849	0.053
850	0.052
851	0.052
852	0.052
853	0.051
854	0.051
855	0.05
856	0.05
857	0.049
858	0.049
859	0.049
860	0.048
861	0.048
862	0.048
863	0.047
864	0.047
865	0.046
866	0.046
867	0.046
868	0.045
869	0.045
870	0.045
871	0.044
872	0.044
873	0.044
874	0.043
875	0.043
876	0.042
877	0.042
878	0.042
879	0.042
880	0.041
881	0.041
882	0.04
883	0.04
884	0.04
885	0.039
886	0.039
887	0.039
888	0.039
889	0.038
890	0.038
891	0.038
892	0.037
893	0.037
894	0.037
895	0.036
896	0.036
897	0.036
898	0.035
899	0.035
900	0.035

## Sheet: 1H-NMR
1H NMR data of the initial humic acid (initial HA), humic acid after reaction with two-domain laccase (HA), HA after the reaction with SpSL in the presence of caffeic acid (HA-CA), caffeic acid after the reaction with SpSL (poly-CA)
1H NMR data of the initial humic acid (initial HA), humic acid after reaction with two-domain laccase (HA), HA after the reaction with SpSL in the presence of ferulic acid (HA-FA), ferulic acid after the reaction with SpSL (poly-FA)
	HA	HA-FA	Poly-FA	initial HA	HA-CA	Poly-CA
-0.5	0.470792	-0.0302581	0.465841	0.345183	-0.0935441	0.498396
-0.49988	0.475239	-0.0265976	0.458707	0.346934	-0.10013	0.5048
-0.4995	0.486181	-0.0132704	0.426508	0.333632	-0.114433	0.492222
-0.49913	0.494739	0.000809187	0.394511	0.303137	-0.121611	0.450145
-0.49875	0.500846	0.014529	0.375197	0.25835	-0.121666	0.394262
-0.49837	0.503875	0.0268315	0.374612	0.203315	-0.115625	0.33635
-0.498	0.502747	0.036517	0.38851	0.142934	-0.10513	0.27599
-0.49762	0.496203	0.0421796	0.407856	0.0825672	-0.0918913	0.211942
-0.49724	0.483168	0.0424023	0.427264	0.0274336	-0.0772741	0.153357
-0.49687	0.463073	0.0361869	0.447662	-0.01809	-0.0622105	0.115581
-0.49649	0.436036	0.0234404	0.472745	-0.0510983	-0.0474567	0.110003
-0.49612	0.402841	0.00526941	0.505809	-0.0704847	-0.0339989	0.137868
-0.49574	0.364748	-0.0160983	0.549591	-0.0768215	-0.0233426	0.185543
-0.49536	0.323216	-0.0377673	0.605189	-0.0718159	-0.0174757	0.226648
-0.49499	0.279654	-0.0568229	0.668333	-0.0575385	-0.0184799	0.241601
-0.49461	0.235278	-0.0709119	0.727688	-0.0357292	-0.0279417	0.23836
-0.49424	0.191123	-0.0785765	0.769326	-0.00745611	-0.0464194	0.242349
-0.49386	0.148151	-0.0793323	0.785157	0.0267633	-0.0732216	0.26394
-0.49348	0.107408	-0.0736137	0.778126	0.0664895	-0.106613	0.291605
-0.49311	0.0701219	-0.062712	0.759653	0.110818	-0.144376	0.321029
-0.49273	0.0377035	-0.0487205	0.741601	0.158059	-0.184444	0.368662
-0.49236	0.0116394	-0.0343897	0.728919	0.205794	-0.225268	0.440819
-0.49198	-0.00668914	-0.0227681	0.718482	0.251252	-0.265678	0.508023
-0.4916	-0.0162086	-0.0165935	0.703899	0.291778	-0.304314	0.535103
-0.49123	-0.0163238	-0.0175438	0.68156	0.325157	-0.338983	0.529428
-0.49085	-0.00703072	-0.0255805	0.652876	0.349657	-0.366442	0.534593
-0.49048	0.0110332	-0.0386749	0.622922	0.363852	-0.382885	0.575372
-0.4901	0.0365968	-0.053139	0.598377	0.36643	-0.385033	0.629216
-0.48972	0.0678048	-0.0645982	0.585508	0.356249	-0.37134	0.656564
-0.48935	0.102307	-0.0693709	0.586701	0.332754	-0.342726	0.642866
-0.48897	0.137382	-0.0657893	0.597675	0.296652	-0.302491	0.604291
-0.48859	0.170098	-0.0549404	0.610115	0.2505	-0.255452	0.565555
-0.48822	0.197507	-0.0404985	0.61989	0.198804	-0.20672	0.541396
-0.48784	0.216872	-0.0276785	0.631956	0.147415	-0.160595	0.532186
-0.48747	0.225909	-0.0217036	0.653991	0.102355	-0.119936	0.529157
-0.48709	0.22304	-0.0263353	0.684078	0.0684853	-0.0861041	0.524073
-0.48671	0.207632	-0.0429233	0.707258	0.048533	-0.0593536	0.513799
-0.48634	0.180186	-0.0701515	0.707944	0.042748	-0.0394451	0.494336
-0.48596	0.142444	-0.104387	0.685761	0.0491747	-0.0262376	0.457863
-0.48559	0.0973771	-0.140413	0.65707	0.0642716	-0.0200697	0.405731
-0.48521	0.0490203	-0.172344	0.63975	0.0836081	-0.021836	0.359363
-0.48483	0.00215102	-0.194631	0.637373	0.102501	-0.0327347	0.344165
-0.48446	-0.0381645	-0.203044	0.638674	0.116609	-0.05375	0.361037
-0.48408	-0.0671105	-0.195504	0.630677	0.122541	-0.0849868	0.384683
-0.48371	-0.0806775	-0.172566	0.610786	0.118421	-0.125052	0.390447
-0.48333	-0.0761537	-0.137392	0.587769	0.104277	-0.170738	0.372499
-0.48295	-0.0524837	-0.0952093	0.574432	0.0820515	-0.217244	0.336547
-0.48258	-0.0104334	-0.0523713	0.579873	0.0551572	-0.259023	0.289022
-0.4822	0.0474659	-0.015247	0.605501	0.0276666	-0.291094	0.237634
-0.48183	0.117192	0.0108842	0.645347	0.00335357	-0.310379	0.191147
-0.48145	0.193685	0.0227578	0.689775	-0.0151331	-0.316553	0.153405
-0.48107	0.271422	0.0197165	0.730494	-0.0267583	-0.312038	0.124624
-0.4807	0.344999	0.0038108	0.762724	-0.0321459	-0.301087	0.108362
-0.48032	0.409673	-0.0206935	0.783824	-0.0331897	-0.288314	0.106468
-0.47995	0.461757	-0.0483437	0.792156	-0.0323361	-0.277191	0.108012
-0.47957	0.498856	-0.0738092	0.78914	-0.0317169	-0.269065	0.0977076
-0.47919	0.519944	-0.0930858	0.780402	-0.0323844	-0.262993	0.0777724
-0.47882	0.525304	-0.104234	0.771244	-0.0338987	-0.256404	0.066452
-0.47844	0.516396	-0.107473	0.759871	-0.0344377	-0.24626	0.0709586
-0.47806	0.49568	-0.104691	0.737805	-0.0314229	-0.230281	0.0779584
-0.47769	0.466418	-0.0986396	0.699573	-0.0224495	-0.207798	0.0774561
-0.47731	0.432472	-0.092127	0.651676	-0.00617552	-0.180026	0.0800461
-0.47694	0.398049	-0.0874884	0.61017	0.0171678	-0.149747	0.101023
-0.47656	0.367406	-0.0864146	0.588758	0.0458326	-0.120616	0.141698
-0.47618	0.344471	-0.0900478	0.589382	0.0771173	-0.0963234	0.196587
-0.47581	0.332434	-0.0991326	0.60416	0.108168	-0.07984	0.264666
-0.47543	0.333326	-0.114036	0.624777	0.136668	-0.0728848	0.340808
-0.47506	0.347685	-0.134602	0.648379	0.161153	-0.0757	0.409084
-0.47468	0.374384	-0.159983	0.674654	0.180911	-0.08716	0.459032
-0.4743	0.410675	-0.188649	0.699628	0.195635	-0.105162	0.49821
-0.47393	0.452501	-0.218701	0.715139	0.20506	-0.127167	0.534876
-0.47355	0.495021	-0.248388	0.715591	0.208784	-0.15071	0.559054
-0.47318	0.533283	-0.276619	0.703743	0.206298	-0.173721	0.556531
-0.4728	0.562917	-0.303203	0.688294	0.197161	-0.194651	0.531523
-0.47242	0.58071	-0.328769	0.676197	0.181214	-0.212481	0.497894
-0.47205	0.584955	-0.354432	0.668715	0.158806	-0.226756	0.457078
-0.47167	0.575531	-0.381389	0.664396	0.130983	-0.237676	0.405727
-0.4713	0.553721	-0.410588	0.663056	0.0995951	-0.246128	0.359125
-0.47092	0.521857	-0.442495	0.665129	0.0672152	-0.253514	0.342152
-0.47054	0.482898	-0.476937	0.668216	0.0367953	-0.261297	0.355541
-0.47017	0.440042	-0.513008	0.666337	0.0111163	-0.270436	0.373098
-0.46979	0.396432	-0.549062	0.653819	-0.00778909	-0.280979	0.377374
-0.46941	0.354962	-0.582833	0.629867	-0.018987	-0.292093	0.378048
-0.46904	0.318165	-0.61168	0.599655	-0.0226048	-0.302533	0.388099
-0.46866	0.288123	-0.632894	0.571073	-0.0194356	-0.311324	0.402218
-0.46829	0.266378	-0.643971	0.54995	-0.010404	-0.318253	0.412578
-0.46791	0.253828	-0.642832	0.537852	0.00383341	-0.323916	0.430232
-0.46753	0.250617	-0.628004	0.534025	0.0229516	-0.329301	0.471606
-0.46716	0.25607	-0.598828	0.538858	0.0466733	-0.335139	0.529491
-0.46678	0.26869	-0.555682	0.554486	0.0742899	-0.34136	0.574527
-0.46641	0.286249	-0.500121	0.581806	0.104234	-0.346909	0.587295
-0.46603	0.305978	-0.434811	0.617115	0.133943	-0.349962	0.578215
-0.46565	0.324829	-0.363227	0.651395	0.160153	-0.348407	0.571814
-0.46528	0.339775	-0.289205	0.672846	0.179579	-0.34038	0.57714
-0.4649	0.348127	-0.21654	0.672144	0.189813	-0.324673	0.577843
-0.46453	0.347803	-0.148785	0.648098	0.190079	-0.300927	0.549453
-0.46415	0.337565	-0.0892193	0.608806	0.181557	-0.269648	0.484735
-0.46377	0.317155	-0.040846	0.564806	0.167109	-0.232076	0.402568
-0.4634	0.287357	-0.00623331	0.520354	0.150492	-0.189993	0.33325
-0.46302	0.249935	0.0128287	0.473259	0.135396	-0.145489	0.295508
-0.46265	0.207459	0.0157279	0.424372	0.124626	-0.100759	0.287552
-0.46227	0.163012	0.00327581	0.384184	0.119652	-0.057971	0.297957
-0.46189	0.119817	-0.0223429	0.367051	0.120513	-0.0192325	0.321762
-0.46152	0.0808085	-0.0579113	0.37953	0.125969	0.0134092	0.363843
-0.46114	0.0482417	-0.0996812	0.415697	0.13382	0.0380455	0.427128
-0.46077	0.023374	-0.143871	0.46223	0.141375	0.0531639	0.500446
-0.46039	0.00630937	-0.187051	0.505583	0.146071	0.0580393	0.562567
-0.46001	-0.00397392	-0.226377	0.536847	0.146132	0.0530742	0.599996
-0.45964	-0.00939531	-0.259699	0.554759	0.141048	0.0398425	0.616031
-0.45926	-0.0123794	-0.28556	0.565297	0.131656	0.0207239	0.617352
-0.45888	-0.0153654	-0.303136	0.575609	0.119755	-0.00175613	0.598973
-0.45851	-0.020306	-0.312124	0.587807	0.107381	-0.0255864	0.555842
-0.45813	-0.0282558	-0.312634	0.600894	0.0960457	-0.049633	0.507264
-0.45776	-0.0391359	-0.305095	0.617855	0.0862175	-0.0735821	0.490629
-0.45738	-0.0517242	-0.290215	0.645705	0.0772364	-0.0975777	0.521215
-0.457	-0.0638848	-0.268986	0.686182	0.0676564	-0.121795	0.571878
-0.45663	-0.0729867	-0.242696	0.72959	0.0558669	-0.146173	0.605589
-0.45625	-0.0764285	-0.212924	0.760783	0.0407606	-0.170397	0.617066
-0.45588	-0.0721554	-0.181474	0.770067	0.0222265	-0.194028	0.626678
-0.4555	-0.0590578	-0.150253	0.75818	0.00131764	-0.216653	0.642125
-0.45512	-0.0371755	-0.121116	0.734337	-0.0199566	-0.237895	0.647127
-0.45475	-0.00767202	-0.0957383	0.711958	-0.0391569	-0.257277	0.627221
-0.45437	0.0273997	-0.0755467	0.7022	-0.0541082	-0.27403	0.58718
-0.454	0.0654803	-0.0616847	0.706643	-0.0635498	-0.287006	0.538222
-0.45362	0.103956	-0.0549686	0.716713	-0.0675062	-0.294847	0.485059
-0.45324	0.14059	-0.0557989	0.723019	-0.067234	-0.296464	0.434132
-0.45287	0.173859	-0.0640387	0.724235	-0.0647403	-0.291689	0.401622
-0.45249	0.203139	-0.0789002	0.724929	-0.0620546	-0.281849	0.399751
-0.45212	0.228705	-0.0988772	0.727353	-0.0605355	-0.269892	0.41896
-0.45174	0.251549	-0.12173	0.729621	-0.060457	-0.259857	0.431918
-0.45136	0.273046	-0.144529	0.730205	-0.0609803	-0.255724	0.414982
-0.45099	0.294536	-0.163813	0.728802	-0.0604385	-0.260008	0.364398
-0.45061	0.316905	-0.175929	0.722512	-0.056784	-0.272692	0.297164
-0.45023	0.340262	-0.177619	0.706541	-0.0480669	-0.29099	0.240797
-0.44986	0.363785	-0.166774	0.680812	-0.0328866	-0.310117	0.217754
-0.44948	0.38577	-0.143165	0.651769	-0.0108029	-0.324777	0.232186
-0.44911	0.403877	-0.108872	0.624449	0.0173435	-0.33078	0.269031
-0.44873	0.415532	-0.0682043	0.59469	0.0493275	-0.32617	0.307744
-0.44835	0.418386	-0.0270616	0.552834	0.0817768	-0.311495	0.338977
-0.44798	0.410752	0.00814786	0.495941	0.110788	-0.289254	0.370542
-0.4476	0.391924	0.0317673	0.435308	0.132778	-0.262866	0.416928
-0.44723	0.362303	0.0400213	0.39109	0.145276	-0.235584	0.480057
-0.44685	0.323343	0.031722	0.377551	0.147375	-0.209672	0.540071
-0.44647	0.277308	0.00835916	0.390965	0.139681	-0.185967	0.569797
-0.4461	0.226948	-0.0264399	0.411379	0.123833	-0.163789	0.559154
-0.44572	0.175147	-0.0678843	0.417404	0.10187	-0.141169	0.519541
-0.44535	0.124658	-0.111088	0.400396	0.0757338	-0.115368	0.465659
-0.44497	0.0779427	-0.151895	0.366451	0.0471073	-0.0836803	0.407156
-0.44459	0.0371186	-0.187279	0.329014	0.0175648	-0.0443801	0.363642
-0.44422	0.00396877	-0.215381	0.302201	-0.0111535	0.0024616	0.36893
-0.44384	-0.0200644	-0.235343	0.29602	-0.0369711	0.0546031	0.439818
-0.44347	-0.0339513	-0.24715	0.310198	-0.0575572	0.107889	0.546584
-0.44309	-0.0372258	-0.251527	0.331633	-0.0706534	0.157075	0.632844
-0.44271	-0.0301845	-0.249823	0.343224	-0.0745296	0.196944	0.664487
-0.44234	-0.0140558	-0.243797	0.337791	-0.0683948	0.223353	0.647294
-0.44196	0.00894426	-0.235276	0.321368	-0.0526157	0.233945	0.603684
-0.44159	0.0357328	-0.225746	0.304532	-0.0286665	0.228402	0.552039
-0.44121	0.0626761	-0.216	0.294968	0.00118361	0.208299	0.507368
-0.44083	0.0860547	-0.205934	0.296589	0.0343417	0.176657	0.479153
-0.44046	0.10259	-0.194554	0.307143	0.0683809	0.137313	0.459675
-0.44008	0.109914	-0.180221	0.314851	0.101417	0.0941996	0.42833
-0.4397	0.10688	-0.161122	0.306808	0.132307	0.0506572	0.37452
-0.43933	0.0936459	-0.135913	0.286043	0.160669	0.00890301	0.308019
-0.43895	0.0715319	-0.104357	0.273252	0.186764	-0.0301652	0.247187
-0.43858	0.0426881	-0.0676933	0.285154	0.211262	-0.0667254	0.209984
-0.4382	0.00966876	-0.0285315	0.316652	0.234941	-0.101383	0.213423
-0.43782	-0.0249999	0.00976063	0.351041	0.258357	-0.134323	0.260271
-0.43745	-0.059169	0.0439328	0.381479	0.28158	-0.164621	0.321591
-0.43707	-0.0912815	0.0716041	0.413179	0.30405	-0.190038	0.353081
-0.4367	-0.120436	0.0915639	0.448777	0.32458	-0.207466	0.338281
-0.43632	-0.146309	0.103546	0.483073	0.341485	-0.213901	0.299676
-0.43594	-0.168982	0.107683	0.511304	0.352764	-0.207547	0.262738
-0.43557	-0.188723	0.10399	0.53203	0.356337	-0.188598	0.232037
-0.43519	-0.205774	0.0921867	0.540908	0.350325	-0.159378	0.21394
-0.43482	-0.220205	0.0719307	0.53295	0.33339	-0.123854	0.235762
-0.43444	-0.231849	0.0433104	0.514656	0.305088	-0.0867736	0.316482
-0.43406	-0.240317	0.00730913	0.503424	0.266147	-0.0527812	0.431624
-0.43369	-0.245095	-0.0340167	0.507602	0.218544	-0.0257519	0.531129
-0.43331	-0.24566	-0.077736	0.513167	0.165322	-0.00837245	0.585755
-0.43294	-0.2416	-0.120518	0.497758	0.110118	-0.00190519	0.597841
-0.43256	-0.232703	-0.159173	0.455464	0.0565388	-0.00608685	0.576109
-0.43218	-0.218996	-0.191054	0.403686	0.00754126	-0.0191839	0.524397
-0.43181	-0.200739	-0.214248	0.369444	-0.0349495	-0.0382789	0.454871
-0.43143	-0.178392	-0.227593	0.372196	-0.0700555	-0.0598009	0.390935
-0.43105	-0.152549	-0.230662	0.413522	-0.0976398	-0.0802016	0.350275
-0.43068	-0.123869	-0.223822	0.475348	-0.117878	-0.09659	0.334828
-0.4303	-0.0930165	-0.208364	0.530229	-0.130957	-0.107131	0.337965
-0.42993	-0.0606179	-0.186604	0.560246	-0.137018	-0.111112	0.352199
-0.42955	-0.027248	-0.161789	0.566443	-0.136285	-0.108742	0.371863
-0.42917	0.00654408	-0.137674	0.557612	-0.129208	-0.100842	0.397856
-0.4288	0.0401868	-0.117821	0.535709	-0.116476	-0.088618	0.437314
-0.42842	0.0730283	-0.104811	0.500392	-0.0989192	-0.0735779	0.488799
-0.42805	0.104292	-0.0996671	0.463734	-0.0774046	-0.0575586	0.532428
-0.42767	0.133068	-0.101742	0.447389	-0.0528529	-0.0427349	0.547004
-0.42729	0.158343	-0.109091	0.460648	-0.0263956	-0.0315019	0.534091
-0.42692	0.179066	-0.119172	0.490626	0.0004233	-0.0261936	0.512812
-0.42654	0.194233	-0.129545	0.519559	0.0255723	-0.0286737	0.493514
-0.42617	0.202978	-0.138343	0.544423	0.0467198	-0.0398721	0.469916
-0.42579	0.204645	-0.144441	0.571821	0.0617033	-0.0593738	0.436696
-0.42541	0.19884	-0.147404	0.60031	0.0691261	-0.0851755	0.40176
-0.42504	0.185455	-0.147391	0.619375	0.0688318	-0.113745	0.378941
-0.42466	0.164673	-0.145077	0.624917	0.0620158	-0.140484	0.377419
-0.42429	0.136942	-0.141587	0.624247	0.0508926	-0.160582	0.397693
-0.42391	0.102959	-0.138321	0.622649	0.0380626	-0.170095	0.42932
-0.42353	0.0636577	-0.136635	0.615852	0.0258651	-0.166931	0.454893
-0.42316	0.0202107	-0.137417	0.603467	0.0159953	-0.151405	0.466333
-0.42278	-0.0259496	-0.14072	0.601417	0.00947547	-0.12615	0.474628
-0.42241	-0.07313	-0.145589	0.628144	0.00682677	-0.0954546	0.492955
-0.42203	-0.119417	-0.150189	0.678995	0.00816867	-0.0642722	0.514509
-0.42165	-0.162793	-0.152204	0.725256	0.0130526	-0.037279	0.52046
-0.42128	-0.20132	-0.14939	0.742287	0.0200966	-0.0182405	0.507372
-0.4209	-0.233381	-0.140146	0.731312	0.02672	-0.00976591	0.491578
-0.42052	-0.257908	-0.123967	0.709916	0.0293169	-0.013334	0.486986
-0.42015	-0.274542	-0.101693	0.689347	0.0240059	-0.029403	0.493737
-0.41977	-0.283668	-0.0755094	0.668621	0.00776512	-0.0574484	0.508901
-0.4194	-0.286312	-0.0486625	0.646134	-0.0204803	-0.0958992	0.530816
-0.41902	-0.283903	-0.024894	0.627084	-0.0592503	-0.142074	0.548314
-0.41864	-0.277952	-0.0076906	0.617941	-0.10462	-0.192265	0.542144
-0.41827	-0.269736	0.000466761	0.618798	-0.150984	-0.242092	0.506531
-0.41789	-0.260043	-0.00140342	0.622501	-0.19221	-0.287117	0.459951
-0.41752	-0.24905	-0.0127444	0.619438	-0.22283	-0.323567	0.428636
-0.41714	-0.236363	-0.0319104	0.604862	-0.238982	-0.34894	0.427203
-0.41676	-0.221203	-0.0569226	0.585321	-0.238941	-0.362309	0.456188
-0.41639	-0.202694	-0.0862055	0.575578	-0.223181	-0.364236	0.50496
-0.41601	-0.180191	-0.118981	0.583786	-0.19407	-0.356376	0.551916
-0.41564	-0.153576	-0.15515	0.600318	-0.155309	-0.340885	0.574784
-0.41526	-0.123457	-0.194759	0.606156	-0.111258	-0.319801	0.568945
-0.41488	-0.0912336	-0.237315	0.592352	-0.0662642	-0.294577	0.548061
-0.41451	-0.0590202	-0.28135	0.566809	-0.0240237	-0.265908	0.523522
-0.41413	-0.0294199	-0.324433	0.543542	0.0129453	-0.233943	0.495136
-0.41376	-0.00519567	-0.363675	0.531656	0.0436087	-0.198817	0.465499
-0.41338	0.011122	-0.396465	0.534197	0.0683585	-0.161261	0.448028
-0.413	0.0176208	-0.421114	0.548991	0.0885101	-0.122955	0.451206
-0.41263	0.013324	-0.437136	0.567534	0.105469	-0.0864165	0.467472
-0.41225	-0.00162085	-0.445094	0.579491	0.119886	-0.0543937	0.48686
-0.41187	-0.0259151	-0.446101	0.582507	0.131189	-0.0290358	0.508738
-0.4115	-0.0572462	-0.441229	0.583092	0.137765	-0.0111867	0.528386
-0.41112	-0.0925604	-0.431037	0.586194	0.137718	-0.000107188	0.525513
-0.41075	-0.128422	-0.415394	0.590099	0.129843	0.00627219	0.484605
-0.41037	-0.161396	-0.393659	0.594869	0.114338	0.0106744	0.420393
-0.40999	-0.188391	-0.365143	0.608198	0.0929184	0.0156441	0.365912
-0.40962	-0.206935	-0.329702	0.636539	0.0683292	0.0228472	0.337265
-0.40924	-0.215341	-0.288218	0.675153	0.0435674	0.0327128	0.324888
-0.40887	-0.212781	-0.242755	0.712831	0.0212142	0.0444857	0.318011
-0.40849	-0.199281	-0.196285	0.743573	0.00316381	0.0566014	0.320739
-0.40811	-0.175676	-0.152067	0.768476	-0.00927141	0.0672077	0.339837
-0.40774	-0.14353	-0.112929	0.790122	-0.0151357	0.0746201	0.369957
-0.40736	-0.105049	-0.0807346	0.810933	-0.0137979	0.0775778	0.398846
-0.40699	-0.0629558	-0.0562194	0.833966	-0.00525145	0.0753002	0.41982
-0.40661	-0.0202963	-0.0391638	0.858495	0.00940719	0.06746	0.433023
-0.40623	0.0198148	-0.0287292	0.875573	0.0276715	0.0542326	0.441299
-0.40586	0.0545133	-0.0237526	0.873508	0.0458241	0.0364653	0.452597
-0.40548	0.081508	-0.0229055	0.847934	0.0597198	0.0158486	0.482402
-0.40511	0.0993393	-0.0247544	0.804464	0.0658945	-0.00513853	0.542624
-0.40473	0.107514	-0.0278176	0.754298	0.0625517	-0.0236803	0.622923
-0.40435	0.106489	-0.0306778	0.709519	0.0500154	-0.0374132	0.687742
-0.40398	0.0975161	-0.0321428	0.676821	0.0305218	-0.0452573	0.701008
-0.4036	0.0824294	-0.0314074	0.650031	0.0075136	-0.0478884	0.65799
-0.40323	0.0634153	-0.0281852	0.613545	-0.0152273	-0.0475803	0.588888
-0.40285	0.0428467	-0.022804	0.560722	-0.034294	-0.0474549	0.527288
-0.40247	0.0231748	-0.016241	0.505521	-0.0470599	-0.0504587	0.479
-0.4021	0.00685542	-0.0100378	0.468185	-0.0517736	-0.0585077	0.429011
-0.40172	-0.00374496	-0.00601946	0.453438	-0.0474577	-0.0721149	0.374118
-0.40134	-0.0065145	-0.0058156	0.452869	-0.0337571	-0.0905569	0.335312
-0.40097	0.000159403	-0.0103208	0.46601	-0.0108568	-0.112396	0.334396
-0.40059	0.0170958	-0.01934	0.505396	0.020479	-0.136066	0.370173
-0.40022	0.0440442	-0.0316359	0.576521	0.0587773	-0.160284	0.425339
-0.39984	0.0795107	-0.0454084	0.662463	0.101759	-0.184188	0.487571
-0.39946	0.120749	-0.0589942	0.733923	0.146398	-0.207238	0.553007
-0.39909	0.163943	-0.0714284	0.769388	0.189213	-0.228978	0.613586
-0.39871	0.204579	-0.0825844	0.764275	0.226742	-0.248777	0.653509
-0.39834	0.237929	-0.0928487	0.728912	0.256019	-0.265631	0.661004
-0.39796	0.259606	-0.102554	0.682768	0.274888	-0.278091	0.638609
-0.39758	0.266083	-0.111513	0.644668	0.282041	-0.284346	0.600904
-0.39721	0.255107	-0.118916	0.62254	0.276884	-0.282457	0.564733
-0.39683	0.22596	-0.123608	0.613724	0.259405	-0.270686	0.539677
-0.39646	0.179526	-0.124566	0.614013	0.230216	-0.247885	0.52385
-0.39608	0.118175	-0.121302	0.619134	0.19075	-0.213898	0.508503
-0.3957	0.0454851	-0.113989	0.617364	0.143401	-0.169914	0.487154
-0.39533	-0.0341297	-0.103274	0.592172	0.0913997	-0.118668	0.457971
-0.39495	-0.115852	-0.0899339	0.540339	0.0383253	-0.0643459	0.41867
-0.39458	-0.194909	-0.0745895	0.481179	-0.0125575	-0.0120444	0.367792
-0.3942	-0.267012	-0.0576632	0.440374	-0.0587864	0.033168	0.315362
-0.39382	-0.328781	-0.0395956	0.427888	-0.098744	0.0673733	0.283924
-0.39345	-0.378102	-0.021167	0.436282	-0.131245	0.0887217	0.290451
-0.39307	-0.414374	-0.00368384	0.454295	-0.154978	0.0978047	0.331055
-0.39269	-0.438561	0.0111446	0.473275	-0.16823	0.0973403	0.389837
-0.39232	-0.452992	0.0216377	0.484444	-0.169187	0.0912866	0.457089
-0.39194	-0.460897	0.0267005	0.480906	-0.156717	0.0836928	0.52893
-0.39157	-0.465749	0.0262391	0.465675	-0.131236	0.0776503	0.593696
-0.39119	-0.470554	0.02123	0.451996	-0.0951644	0.0746306	0.632454
-0.39081	-0.477264	0.0134013	0.452315	-0.0527019	0.0743762	0.634839
-0.39044	-0.486456	0.00467225	0.467476	-0.009017	0.075344	0.603758
-0.39006	-0.497362	-0.003386	0.486658	0.0307738	0.0755411	0.54175
-0.38969	-0.508209	-0.0098137	0.496838	0.0624393	0.0734511	0.445177
-0.38931	-0.51677	-0.0141324	0.493907	0.0830865	0.0686829	0.321692
-0.38893	-0.520946	-0.0159073	0.485084	0.0912723	0.0620823	0.206553
-0.38856	-0.51926	-0.014266	0.478412	0.0869398	0.0552744	0.147942
-0.38818	-0.511146	-0.00769538	0.470968	0.0713037	0.0498814	0.170959
-0.38781	-0.497015	0.00566769	0.453235	0.0467023	0.0468131	0.259199
-0.38743	-0.478121	0.0272771	0.426375	0.0163751	0.0459513	0.373031
-0.38705	-0.456266	0.0572396	0.406336	-0.0158685	0.0463258	0.482506
-0.38668	-0.433434	0.0936422	0.405244	-0.0460665	0.0466037	0.580403
-0.3863	-0.411398	0.132532	0.415494	-0.0705538	0.0455822	0.668744
-0.38593	-0.391378	0.168665	0.420054	-0.0863974	0.0424349	0.742665
-0.38555	-0.373829	0.1968	0.413436	-0.0917688	0.036641	0.7923
-0.38517	-0.358408	0.213022	0.404021	-0.0862161	0.0277408	0.8149
-0.3848	-0.34416	0.215605	0.399897	-0.0707663	0.0151403	0.815499
-0.38442	-0.32989	0.205106	0.402509	-0.047791	-0.00186298	0.794611
-0.38405	-0.31463	0.183777	0.41233	-0.0206038	-0.0238214	0.7438
-0.38367	-0.298038	0.154636	0.429532	0.00717031	-0.0508132	0.660196
-0.38329	-0.280604	0.120644	0.447764	0.0323129	-0.0822744	0.562809
-0.38292	-0.263544	0.0842574	0.456797	0.0526225	-0.117132	0.487437
-0.38254	-0.248404	0.0474092	0.454646	0.0672292	-0.154187	0.461313
-0.38216	-0.236498	0.0117435	0.449806	0.0765038	-0.192515	0.481203
-0.38179	-0.228363	-0.0211518	0.449174	0.0815892	-0.231621	0.515525
-0.38141	-0.223447	-0.0496991	0.451255	0.0837138	-0.271229	0.529689
-0.38104	-0.220134	-0.072518	0.454895	0.0835486	-0.310803	0.513095
-0.38066	-0.216132	-0.0887587	0.467258	0.0809001	-0.349115	0.483124
-0.38028	-0.209098	-0.0984244	0.496362	0.0749208	-0.384126	0.463493
-0.37991	-0.19731	-0.102539	0.53931	0.0648082	-0.413285	0.462638
-0.37953	-0.180169	-0.103079	0.582952	0.0507051	-0.434098	0.475967
-0.37916	-0.1584	-0.102653	0.614815	0.0343607	-0.444682	0.501407
-0.37878	-0.133887	-0.103993	0.631293	0.0191817	-0.444051	0.539282
-0.3784	-0.109211	-0.109339	0.638082	0.00955804	-0.432094	0.575729
-0.37803	-0.0870439	-0.119883	0.645167	0.00969699	-0.409361	0.58095
-0.37765	-0.0695659	-0.135404	0.657794	0.0224313	-0.376855	0.535196
-0.37728	-0.0580717	-0.15424	0.669556	0.0484774	-0.335975	0.452683
-0.3769	-0.052847	-0.173635	0.666649	0.0864084	-0.288605	0.371952
-0.37652	-0.0533167	-0.190401	0.641021	0.133252	-0.237227	0.323798
-0.37615	-0.0583797	-0.20172	0.596537	0.185358	-0.184906	0.312172
-0.37577	-0.0668045	-0.205811	0.5415	0.239095	-0.135022	0.322964
-0.3754	-0.0775582	-0.202238	0.481397	0.291136	-0.0907574	0.34485
-0.37502	-0.0899758	-0.191776	0.423585	0.338377	-0.054494	0.380608
-0.37464	-0.103747	-0.175942	0.383771	0.377771	-0.0273392	0.439774
-0.37427	-0.118748	-0.156467	0.378837	0.406372	-0.00898309	0.52113
-0.37389	-0.134806	-0.134997	0.411168	0.421705	0.00205862	0.605876
-0.37351	-0.151476	-0.113124	0.463282	0.422346	0.00792062	0.67264
-0.37314	-0.167924	-0.0925881	0.508989	0.408458	0.0107833	0.716422
-0.37276	-0.182944	-0.0753734	0.529754	0.382048	0.012384	0.745091
-0.37239	-0.195118	-0.0634333	0.523908	0.346825	0.0137609	0.760952
-0.37201	-0.203082	-0.0580857	0.505638	0.307669	0.0152438	0.759147
-0.37163	-0.205795	-0.0593653	0.495902	0.26984	0.0166424	0.744779
-0.37126	-0.202769	-0.0657332	0.509901	0.23811	0.0175233	0.734046
-0.37088	-0.194156	-0.0743773	0.54931	0.215973	0.0174564	0.730262
-0.37051	-0.180694	-0.0820222	0.604457	0.205095	0.0161413	0.71388
-0.37013	-0.163507	-0.0859115	0.662861	0.205072	0.0133859	0.66918
-0.36975	-0.143833	-0.0845671	0.716168	0.213514	0.00901599	0.609143
-0.36938	-0.122753	-0.0780847	0.761765	0.226443	0.00282303	0.559471
-0.369	-0.101014	-0.0679492	0.799764	0.238931	-0.00537288	0.527084
-0.36863	-0.0789844	-0.0565229	0.827574	0.24592	-0.0155618	0.500424
-0.36825	-0.0567674	-0.0464144	0.83699	0.243113	-0.0273944	0.474248
-0.36787	-0.0344106	-0.0399092	0.819671	0.22778	-0.0401492	0.455682
-0.3675	-0.0121427	-0.0385757	0.77751	0.199326	-0.052855	0.447432
-0.36712	0.00945817	-0.0430909	0.724921	0.159412	-0.0644949	0.442148
-0.36675	0.0294329	-0.0532643	0.677179	0.111577	-0.0741576	0.435807
-0.36637	0.0465745	-0.0681908	0.637318	0.0604275	-0.0810419	0.433079
-0.36599	0.0596924	-0.0864529	0.597215	0.0106349	-0.0843164	0.436473
-0.36562	0.0679393	-0.106322	0.550168	-0.0339172	-0.0829663	0.440213
-0.36524	0.0711077	-0.125952	0.498958	-0.0705923	-0.0757957	0.436897
-0.36487	0.0698155	-0.143602	0.452448	-0.0979926	-0.0616983	0.421576
-0.36449	0.0655351	-0.157881	0.41802	-0.115624	-0.0401604	0.390819
-0.36411	0.060451	-0.167987	0.39791	-0.123501	-0.0117832	0.349241
-0.36374	0.0571675	-0.173829	0.388814	-0.121914	0.0214561	0.316087
-0.36336	0.058309	-0.175934	0.383248	-0.11145	0.0564189	0.311681
-0.36298	0.0660709	-0.175157	0.373981	-0.0931901	0.0894948	0.334482
-0.36261	0.0817973	-0.172312	0.360566	-0.068895	0.11751	0.363341
-0.36223	0.10567	-0.167944	0.351275	-0.0410203	0.138479	0.385211
-0.36186	0.136582	-0.162381	0.356576	-0.0124703	0.151897	0.40838
-0.36148	0.172254	-0.156028	0.379258	0.0138554	0.15852	0.44319
-0.3611	0.209575	-0.149661	0.410958	0.0355568	0.159851	0.481668
-0.36073	0.245123	-0.144462	0.438995	0.0510715	0.157621	0.505135
-0.36035	0.275734	-0.14164	0.457374	0.0597172	0.153487	0.506043
-0.35998	0.298998	-0.1418	0.470516	0.0614533	0.148953	0.4954
-0.3596	0.313574	-0.144359	0.485006	0.0565432	0.14535	0.490202
-0.35922	0.319265	-0.147375	0.498428	0.0453612	0.143752	0.494924
-0.35885	0.316879	-0.147925	0.50033	0.0285143	0.144767	0.493625
-0.35847	0.307937	-0.142931	0.486292	0.00724076	0.148307	0.465153
-0.3581	0.294328	-0.130146	0.46732	-0.0161622	0.153489	0.413687
-0.35772	0.278002	-0.108957	0.459923	-0.0382053	0.158804	0.378144
-0.35734	0.260743	-0.0807422	0.46686	-0.0546026	0.162561	0.395877
-0.35697	0.244046	-0.0486668	0.473244	-0.0611783	0.163491	0.45652
-0.35659	0.229074	-0.0169761	0.464311	-0.0550155	0.16128	0.506531
-0.35622	0.216645	0.00998271	0.443492	-0.0354157	0.156796	0.502984
-0.35584	0.207232	0.0287091	0.429454	-0.00425368	0.151866	0.450919
-0.35546	0.200947	0.0371798	0.437069	0.0344804	0.14864	0.385996
-0.35509	0.197545	0.0350146	0.465176	0.0758556	0.148762	0.336767
-0.35471	0.196447	0.0232189	0.50167	0.115488	0.152652	0.310907
-0.35433	0.19682	0.00370379	0.534774	0.150776	0.159188	0.30259
-0.35396	0.197707	-0.0211712	0.5573	0.181406	0.165915	0.300726
-0.35358	0.19819	-0.0488635	0.565437	0.208935	0.169722	0.297339
-0.35321	0.197538	-0.0767006	0.560722	0.235649	0.167743	0.29565
-0.35283	0.1953	-0.101843	0.5532	0.263211	0.158166	0.302631
-0.35245	0.191328	-0.121331	0.556349	0.291657	0.140682	0.310762
-0.35208	0.185726	-0.132344	0.574502	0.319122	0.11648	0.301362
-0.3517	0.178759	-0.132665	0.59766	0.342344	0.0878671	0.274122
-0.35133	0.170746	-0.12121	0.612181	0.357668	0.0577248	0.258801
-0.35095	0.161992	-0.0984121	0.615283	0.362147	0.0289585	0.284783
-0.35057	0.152752	-0.0662765	0.616211	0.354334	0.00406167	0.349431
-0.3502	0.143252	-0.0280713	0.624418	0.334584	-0.0152075	0.428167
-0.34982	0.133744	0.0122518	0.640483	0.304881	-0.0280344	0.504209
-0.34945	0.12457	0.0507165	0.658418	0.268335	-0.0346118	0.572964
-0.34907	0.116205	0.0838877	0.672939	0.228606	-0.0360148	0.62689
-0.34869	0.109261	0.109256	0.683399	0.189396	-0.0338662	0.655385
-0.34832	0.104422	0.125436	0.693626	0.154059	-0.029859	0.657896
-0.34794	0.102345	0.132219	0.709012	0.125308	-0.0252665	0.642412
-0.34757	0.103515	0.130481	0.729979	0.104918	-0.0205935	0.613073
-0.34719	0.10813	0.121959	0.746675	0.0934584	-0.015487	0.572707
-0.34681	0.116022	0.108885	0.743651	0.0901276	-0.0089271	0.535334
-0.34644	0.126642	0.0934981	0.712995	0.0928415	0.000360278	0.520903
-0.34606	0.139116	0.07754	0.66138	0.0986737	0.0134009	0.535126
-0.34569	0.152363	0.0618318	0.602539	0.104594	0.0305356	0.564446
-0.34531	0.165242	0.0460875	0.545889	0.108311	0.0511838	0.590778
-0.34493	0.17671	0.0290533	0.495006	0.108933	0.0738997	0.602017
-0.34456	0.185976	0.00898082	0.453609	0.1072	0.0967277	0.592122
-0.34418	0.192631	-0.0156834	0.427069	0.105224	0.117771	0.566247
-0.3438	0.196729	-0.0456179	0.417497	0.105829	0.135797	0.54751
-0.34343	0.198819	-0.0802039	0.420389	0.111757	0.150639	0.563605
-0.34305	0.199895	-0.117546	0.426913	0.124948	0.163201	0.61973
-0.34268	0.201251	-0.154968	0.427856	0.146049	0.174987	0.692583
-0.3423	0.204259	-0.189832	0.416983	0.174185	0.187282	0.754346
-0.34192	0.21011	-0.22038	0.394449	0.206999	0.200289	0.793993
-0.34155	0.219579	-0.246227	0.368182	0.241006	0.212604	0.8126
-0.34117	0.232885	-0.268279	0.350168	0.272244	0.221292	0.810126
-0.3408	0.249682	-0.28806	0.349498	0.297163	0.222617	0.786168
-0.34042	0.269178	-0.306775	0.367309	0.313521	0.213159	0.748638
-0.34004	0.29033	-0.324518	0.395034	0.321028	0.190907	0.712827
-0.33967	0.312049	-0.340035	0.417077	0.321492	0.155886	0.690763
-0.33929	0.333356	-0.351097	0.420303	0.318405	0.110111	0.683317
-0.33892	0.353461	-0.355309	0.40593	0.316079	0.0569212	0.681735
-0.33854	0.371766	-0.350925	0.389297	0.318589	-3.5449e-09	0.676991
-0.33816	0.387837	-0.337373	0.38296	0.328792	-0.0575239	0.66966
-0.33779	0.401372	-0.315327	0.382321	0.34762	-0.113554	0.669608
-0.33741	0.412185	-0.286459	0.374955	0.373794	-0.166947	0.683711
-0.33704	0.420209	-0.253062	0.362873	0.403996	-0.216984	0.70678
-0.33666	0.425499	-0.217679	0.366365	0.433506	-0.262691	0.72759
-0.33628	0.428221	-0.182785	0.402579	0.457196	-0.302379	0.738836
-0.33591	0.428604	-0.15049	0.466922	0.47067	-0.333661	0.734813
-0.33553	0.426863	-0.122277	0.539061	0.471215	-0.353988	0.705001
-0.33515	0.42312	-0.0989187	0.600824	0.458297	-0.361474	0.640923
-0.33478	0.417346	-0.0806385	0.643382	0.433447	-0.35566	0.548437
-0.3344	0.409357	-0.0675096	0.663944	0.399661	-0.337899	0.443621
-0.33403	0.398869	-0.0598596	0.664802	0.360612	-0.311222	0.33728
-0.33365	0.385608	-0.0584144	0.654225	0.319964	-0.279763	0.233101
-0.33327	0.369439	-0.0640606	0.640724	0.280963	-0.247953	0.140205
-0.3329	0.350498	-0.0773645	0.626258	0.246239	-0.219718	0.0751526
-0.33252	0.329265	-0.0981665	0.610871	0.217664	-0.197873	0.0474769
-0.33215	0.306585	-0.125517	0.603552	0.196162	-0.183794	0.0510531
-0.33177	0.283597	-0.157972	0.620669	0.18152	-0.177399	0.0706423
-0.33139	0.261588	-0.194032	0.66912	0.172389	-0.177371	0.088408
-0.33102	0.24179	-0.232409	0.734212	0.166583	-0.181528	0.0857137
-0.33064	0.225158	-0.271976	0.787994	0.161678	-0.187201	0.0541567
-0.33027	0.212179	-0.311481	0.809437	0.155692	-0.191546	0.0102039
-0.32989	0.202789	-0.349288	0.796911	0.1476	-0.19174	-0.014182
-0.32951	0.196413	-0.383377	0.764829	0.137494	-0.185149	-0.00383671
-0.32914	0.192161	-0.411665	0.731172	0.126373	-0.169587	0.0264439
-0.32876	0.189132	-0.43251	0.707266	0.115668	-0.143752	0.0563337
-0.32839	0.186751	-0.445099	0.695543	0.106678	-0.1078	0.0839759
-0.32801	0.185032	-0.449531	0.693135	0.100071	-0.0638836	0.115395
-0.32763	0.184687	-0.44652	0.694312	0.0955997	-0.0163517	0.143856
-0.32726	0.187032	-0.436904	0.690687	0.0920987	0.0286033	0.157201
-0.32688	0.193708	-0.421226	0.675745	0.0878097	0.0639194	0.158399
-0.32651	0.206284	-0.399633	0.654412	0.0809374	0.0830673	0.160178
-0.32613	0.225861	-0.37213	0.644154	0.0702722	0.0815053	0.160703
-0.32575	0.252773	-0.339032	0.65855	0.0556604	0.057774	0.142051
-0.32538	0.286468	-0.301318	0.689518	0.0381719	0.0139004	0.09594
-0.325	0.325579	-0.260669	0.712605	0.019931	-0.0449966	0.0366478
-0.32462	0.368161	-0.219099	0.710883	0.00367411	-0.111762	-0.0156334
-0.32425	0.411986	-0.178372	0.686961	-0.00786306	-0.178581	-0.0500521
-0.32387	0.454842	-0.139472	0.650717	-0.0126276	-0.238263	-0.0577069
-0.3235	0.494721	-0.102418	0.605524	-0.00986702	-0.285115	-0.0248846
-0.32312	0.529897	-0.0665404	0.553161	-0.000467963	-0.315359	0.0509378
-0.32274	0.558902	-0.0311102	0.503471	0.0132136	-0.327197	0.145832
-0.32237	0.580449	0.00394128	0.467717	0.0281303	-0.320781	0.22657
-0.32199	0.593391	0.0375157	0.445519	0.0417314	-0.298149	0.283187
-0.32162	0.596733	0.0672746	0.428714	0.0530773	-0.263093	0.331709
-0.32124	0.589727	0.0900447	0.417716	0.0633451	-0.22078	0.383116
-0.32086	0.571996	0.102581	0.423398	0.0754392	-0.177021	0.423746
-0.32049	0.543658	0.102451	0.44979	0.0928677	-0.137256	0.434512
-0.32011	0.505398	0.0887842	0.484281	0.11839	-0.105486	0.418729
-0.31974	0.458457	0.0626705	0.510876	0.15299	-0.0834725	0.397693
-0.31936	0.404564	0.0271061	0.52832	0.195524	-0.0705062	0.383306
-0.31898	0.345824	-0.0134813	0.549653	0.243017	-0.0638474	0.369503
-0.31861	0.284586	-0.053993	0.586903	0.291414	-0.0596989	0.351176
-0.31823	0.223323	-0.0894901	0.639508	0.336466	-0.054364	0.336272
-0.31786	0.164525	-0.115886	0.693766	0.374552	-0.0451678	0.331538
-0.31748	0.110603	-0.130375	0.729792	0.403273	-0.0308556	0.328706
-0.3171	0.0637968	-0.131583	0.733105	0.421743	-0.0114325	0.318543
-0.31673	0.0260671	-0.119537	0.706019	0.430514	0.0123214	0.312519
-0.31635	-0.00103143	-0.0955495	0.667054	0.431153	0.0393152	0.33354
-0.31597	-0.0164936	-0.0620926	0.634808	0.425599	0.0683301	0.381869
-0.3156	-0.0199952	-0.0226364	0.612508	0.415515	0.0978949	0.424017
-0.31522	-0.0119763	0.0186112	0.591183	0.401858	0.12607	0.425781
-0.31485	0.00635707	0.0571359	0.566295	0.384826	0.15043	0.391523
-0.31447	0.0331348	0.0887361	0.546497	0.364143	0.168405	0.36205
-0.31409	0.0660133	0.110264	0.545873	0.339543	0.177873	0.37411
-0.31372	0.102421	0.120317	0.570472	0.311251	0.177725	0.42759
-0.31334	0.139814	0.119645	0.61261	0.280286	0.168081	0.493119
-0.31297	0.175888	0.111059	0.655409	0.248488	0.150088	0.545393
-0.31259	0.208746	0.0987537	0.682526	0.218292	0.125418	0.583004
-0.31221	0.236992	0.0872159	0.686517	0.192305	0.0957805	0.617743
-0.31184	0.259774	0.0800529	0.669704	0.172783	0.062684	0.654357
-0.31146	0.276768	0.0791651	0.638511	0.161166	0.0274962	0.689413
-0.31109	0.288134	0.0845402	0.599897	0.157778	-0.008311	0.725978
-0.31071	0.294419	0.0946928	0.563715	0.161794	-0.042957	0.774613
-0.31033	0.296435	0.107524	0.542404	0.171503	-0.0743464	0.832093
-0.30996	0.295124	0.121235	0.541672	0.184779	-0.10031	0.868309
-0.30958	0.291418	0.134956	0.553473	0.199652	-0.119016	0.848016
-0.30921	0.286116	0.148859	0.56391	0.214781	-0.12938	0.766422
-0.30883	0.279802	0.163744	0.567682	0.229726	-0.131339	0.65521
-0.30845	0.272811	0.18029	0.570215	0.244901	-0.125826	0.553189
-0.30808	0.265248	0.198315	0.578111	0.261198	-0.114476	0.47721
-0.3077	0.257057	0.216388	0.594939	0.27936	-0.0991421	0.419909
-0.30733	0.248137	0.232039	0.624613	0.299242	-0.0813963	0.364919
-0.30695	0.238482	0.242484	0.667834	0.319244	-0.0622073	0.300986
-0.30657	0.228329	0.245591	0.711881	0.336189	-0.0418488	0.230787
-0.3062	0.218274	0.240663	0.734461	0.345846	-0.0200313	0.173787
-0.30582	0.209348	0.228716	0.72584	0.344054	0.00382584	0.157071
-0.30544	0.202991	0.212169	0.700594	0.328107	0.0302563	0.196282
-0.30507	0.200922	0.194086	0.679494	0.297905	0.0593923	0.282915
-0.30469	0.204898	0.177291	0.664295	0.25638	0.0906638	0.388873
-0.30432	0.216389	0.163634	0.639376	0.208969	0.122652	0.482357
-0.30394	0.236235	0.153605	0.595158	0.16227	0.153196	0.543748
-0.30356	0.264375	0.146283	0.54083	0.122359	0.179777	0.573392
-0.30319	0.299708	0.139556	0.494944	0.0933741	0.200079	0.584958
-0.30281	0.340174	0.130503	0.472534	0.076839	0.212521	0.58728
-0.30244	0.383022	0.115907	0.481342	0.0718885	0.216557	0.574758
-0.30206	0.425255	0.092901	0.519574	0.0761337	0.212629	0.540763
-0.30168	0.464129	0.0596891	0.572577	0.0866806	0.20185	0.495471
-0.30131	0.497609	0.0161864	0.620053	0.100854	0.185576	0.459173
-0.30093	0.524668	-0.0356408	0.653757	0.116446	0.165137	0.439826
-0.30056	0.545356	-0.0919391	0.683812	0.131626	0.141836	0.429692
-0.30018	0.560642	-0.147669	0.721865	0.144793	0.117241	0.424364
-0.2998	0.572062	-0.197681	0.761508	0.154562	0.0935262	0.429041
-0.29943	0.581287	-0.237849	0.782444	0.159896	0.0735996	0.441069
-0.29905	0.589722	-0.265922	0.773317	0.160229	0.060765	0.442602
-0.29868	0.598223	-0.281841	0.744937	0.155457	0.0579265	0.421494
-0.2983	0.607008	-0.287446	0.720416	0.145808	0.0665662	0.387626
-0.29792	0.615749	-0.285723	0.716573	0.131723	0.0859198	0.357115
-0.29755	0.623801	-0.279873	0.735326	0.113845	0.112757	0.331356
-0.29717	0.630481	-0.272541	0.768547	0.0931433	0.141981	0.305455
-0.29679	0.635311	-0.26547	0.807223	0.071027	0.167938	0.287872
-0.29642	0.638147	-0.259603	0.846632	0.0492859	0.185979	0.294209
-0.29604	0.639172	-0.255456	0.885106	0.02978	0.193665	0.325119
-0.29567	0.638764	-0.25345	0.91976	0.0139445	0.191121	0.365897
-0.29529	0.637306	-0.25392	0.945194	0.00231141	0.180413	0.406475
-0.29491	0.635	-0.256759	0.957111	-0.00574743	0.16431	0.446379
-0.29454	0.631768	-0.260876	0.955194	-0.0119214	0.145069	0.478271
-0.29416	0.627283	-0.26383	0.940462	-0.0185085	0.1238	0.4812
-0.29379	0.621133	-0.261952	0.910921	-0.0277185	0.100639	0.436919
-0.29341	0.613074	-0.251081	0.862977	-0.0409088	0.0754546	0.346822
-0.29303	0.60328	-0.227729	0.79776	-0.0579716	0.0485843	0.2321
-0.29266	0.592501	-0.190328	0.723907	-0.0770738	0.0211304	0.125793
-0.29228	0.582028	-0.140096	0.653274	-0.0948823	-0.00531057	0.0638359
-0.29191	0.573456	-0.0812081	0.595181	-0.107264	-0.0292558	0.0696003
-0.29153	0.568281	-0.0201451	0.554759	-0.11027	-0.0498676	0.13772
-0.29115	0.567451	0.0356616	0.533651	-0.101106	-0.0670665	0.236238
-0.29078	0.571013	0.0795479	0.529481	-0.0787999	-0.0811657	0.327854
-0.2904	0.577983	0.107255	0.535195	-0.0443919	-0.0922435	0.387697
-0.29003	0.586467	0.118026	0.541407	-0.000692751	-0.0996185	0.406155
-0.28965	0.594043	0.114825	0.541415	0.0482844	-0.10174	0.387392
-0.28927	0.598247	0.103547	0.53581	0.0980647	-0.0965814	0.349721
-0.2889	0.59708	0.091366	0.532958	0.144541	-0.0823778	0.318588
-0.28852	0.589367	0.0846795	0.543059	0.184808	-0.058358	0.312396
-0.28815	0.574907	0.0872464	0.567947	0.21784	-0.0251273	0.336153
-0.28777	0.554407	0.0991391	0.595797	0.24481	0.015462	0.38555
-0.28739	0.529224	0.116871	0.609484	0.268823	0.060866	0.448176
-0.28702	0.501041	0.13467	0.603038	0.294049	0.108537	0.502229
-0.28664	0.471542	0.14646	0.588228	0.324458	0.156448	0.528237
-0.28626	0.442173	0.147866	0.582234	0.362535	0.203307	0.528807
-0.28589	0.414034	0.137562	0.591073	0.40839	0.24848	0.527188
-0.28551	0.387865	0.117516	0.607699	0.459521	0.291753	0.539718
-0.28514	0.364128	0.0921092	0.62314	0.511279	0.333025	0.557777
-0.28476	0.343116	0.0664549	0.633023	0.557836	0.371997	0.562931
-0.28438	0.325069	0.0445807	0.634193	0.593368	0.407921	0.550837
-0.28401	0.310277	0.0281184	0.623467	0.613098	0.439498	0.531397
-0.28363	0.299147	0.0159548	0.604324	0.61398	0.465034	0.51397
-0.28326	0.292218	0.00488574	0.589125	0.594936	0.482856	0.503982
-0.28288	0.290127	-0.00906925	0.588299	0.556767	0.491838	0.509139
-0.2825	0.293512	-0.0292365	0.599873	0.501867	0.491824	0.535204
-0.28213	0.302883	-0.057229	0.615213	0.43391	0.48376	0.57532
-0.28175	0.318472	-0.0925152	0.632556	0.357532	0.469488	0.613505
-0.28138	0.340105	-0.132615	0.657545	0.27797	0.451321	0.64028
-0.281	0.367114	-0.17376	0.689978	0.200621	0.431563	0.657937
-0.28062	0.39828	-0.211804	0.717851	0.130516	0.412127	0.671156
-0.28025	0.431835	-0.243158	0.729457	0.0718215	0.394325	0.681944
-0.27987	0.465519	-0.265542	0.727836	0.0274762	0.378834	0.694775
-0.2795	0.496697	-0.278363	0.728506	-0.000971925	0.365776	0.715228
-0.27912	0.522568	-0.282615	0.743137	-0.0133298	0.354893	0.736778
-0.27874	0.540434	-0.280358	0.767081	-0.0106067	0.345756	0.736804
-0.27837	0.548009	-0.273945	0.782218	0.00518469	0.337987	0.695073
-0.27799	0.543708	-0.265291	0.771119	0.0312213	0.33149	0.614331
-0.27761	0.526849	-0.25539	0.730112	0.064043	0.326632	0.516258
-0.27724	0.497721	-0.244193	0.670492	0.0997213	0.324302	0.420218
-0.27686	0.457545	-0.230822	0.608058	0.134057	0.325761	0.334314
-0.27649	0.408327	-0.214014	0.553208	0.162858	0.332238	0.266802
-0.27611	0.352675	-0.192679	0.512138	0.182353	0.344356	0.233295
-0.27573	0.293611	-0.166466	0.492792	0.189748	0.361614	0.242297
-0.27536	0.234396	-0.136215	0.50107	0.183853	0.382144	0.277638
-0.27498	0.178349	-0.104147	0.529372	0.165589	0.402918	0.306144
-0.27461	0.128644	-0.0736637	0.556505	0.138133	0.420311	0.30601
-0.27423	0.0880719	-0.0486871	0.565585	0.106536	0.430815	0.283001
-0.27385	0.0587716	-0.0326799	0.559615	0.076763	0.431614	0.258354
-0.27348	0.0419744	-0.0276376	0.554977	0.0543753	0.420926	0.248173
-0.2731	0.0378117	-0.0334326	0.562257	0.0432085	0.3981	0.256464
-0.27273	0.0452339	-0.0477679	0.577449	0.0444787	0.363634	0.277192
-0.27235	0.0620761	-0.0667553	0.589187	0.0566182	0.319146	0.294046
-0.27197	0.0852708	-0.0858831	0.588026	0.0759008	0.267286	0.285874
-0.2716	0.111186	-0.101018	0.569818	0.097656	0.211443	0.246297
-0.27122	0.136045	-0.109142	0.537018	0.117684	0.15526	0.196993
-0.27085	0.156361	-0.108709	0.499309	0.13343	0.102032	0.168901
-0.27047	0.169353	-0.0996582	0.46884	0.144582	0.0541963	0.168171
-0.27009	0.173269	-0.0832136	0.452035	0.15292	0.013072	0.172231
-0.26972	0.167602	-0.0615496	0.447935	0.161486	-0.0211349	0.163181
-0.26934	0.153148	-0.0373355	0.454591	0.173339	-0.0491384	0.152906
-0.26897	0.131916	-0.0131729	0.473088	0.190317	-0.0722941	0.166951
-0.26859	0.106877	0.00899898	0.50319	0.212209	-0.0922877	0.212571
-0.26821	0.0815926	0.0283727	0.538281	0.236633	-0.110799	0.272894
-0.26784	0.0597444	0.0454375	0.568103	0.259674	-0.129192	0.326261
-0.26746	0.044654	0.0617447	0.586023	0.277023	-0.148322	0.359832
-0.26708	0.0388378	0.0793263	0.592001	0.285219	-0.168539	0.367639
-0.26671	0.0436753	0.0999576	0.588821	0.282559	-0.189849	0.347544
-0.26633	0.0592429	0.124513	0.577254	0.269397	-0.212075	0.302891
-0.26596	0.0843414	0.152619	0.556232	0.247803	-0.234829	0.240202
-0.26558	0.116724	0.182712	0.528834	0.220735	-0.257282	0.164029
-0.2652	0.153483	0.212466	0.507025	0.191029	-0.277866	0.0800722
-0.26483	0.191541	0.239478	0.506043	0.160493	-0.29421	0.00368413
-0.26445	0.228148	0.262026	0.529762	0.129361	-0.303471	-0.0418316
-0.26408	0.261291	0.27968	0.562366	0.0962458	-0.303034	-0.0390481
-0.2637	0.289949	0.293502	0.579319	0.0586193	-0.291311	0.0135457
-0.26332	0.314132	0.305706	0.568477	0.0137062	-0.268314	0.103874
-0.26295	0.334719	0.318763	0.538951	-0.0404361	-0.235796	0.213222
-0.26257	0.353124	0.334267	0.509005	-0.103968	-0.196908	0.321048
-0.2622	0.370873	0.352005	0.487843	-0.174744	-0.155519	0.410676
-0.26182	0.38917	0.369713	0.469884	-0.248364	-0.115399	0.474888
-0.26144	0.408544	0.383689	0.444022	-0.31881	-0.0794874	0.513962
-0.26107	0.428635	0.390069	0.406219	-0.379447	-0.0494579	0.527765
-0.26069	0.448177	0.386202	0.363957	-0.42417	-0.0256922	0.513925
-0.26032	0.46516	0.371564	0.329801	-0.448456	-0.00765677	0.475744
-0.25994	0.477182	0.347838	0.311469	-0.45014	0.00551128	0.428126
-0.25956	0.481902	0.318214	0.308881	-0.429781	0.0145202	0.393101
-0.25919	0.477509	0.286285	0.319435	-0.390525	0.0197963	0.389785
-0.25881	0.46312	0.254992	0.341049	-0.337464	0.0217668	0.426183
-0.25843	0.438988	0.226006	0.366997	-0.276624	0.0213464	0.494008
-0.25806	0.406493	0.199653	0.383311	-0.213823	0.0202769	0.570586
-0.25768	0.367927	0.175317	0.379788	-0.153671	0.0210446	0.632547
-0.25731	0.32612	0.152097	0.364066	-0.0989537	0.0263276	0.672071
-0.25693	0.284037	0.129482	0.357799	-0.0504808	0.0381591	0.695899
-0.25655	0.244419	0.107782	0.376506	-0.00739382	0.057139	0.706136
-0.25618	0.209525	0.0881601	0.41731	0.032194	0.0819944	0.689271
-0.2558	0.180999	0.0722498	0.465894	0.0704036	0.109678	0.631218
-0.25543	0.159811	0.0615361	0.507875	0.108839	0.136013	0.538851
-0.25505	0.146265	0.0568048	0.530565	0.148064	0.156705	0.437779
-0.25467	0.140029	0.0579171	0.522879	0.187416	0.1684	0.349505
-0.2543	0.140205	0.0639837	0.48273	0.2252	0.169418	0.278956
-0.25392	0.145459	0.0737802	0.422424	0.25917	0.159946	0.22593
-0.25355	0.154202	0.0861302	0.361018	0.287151	0.141675	0.198943
-0.25317	0.164832	0.100054	0.311593	0.307635	0.11712	0.210163
-0.25279	0.175961	0.114691	0.278389	0.320196	0.0889297	0.259705
-0.25242	0.186601	0.129188	0.261732	0.325657	0.0593816	0.331434
-0.25204	0.196234	0.142774	0.259448	0.325984	0.0301039	0.404488
-0.25167	0.204779	0.155077	0.265824	0.323931	0.00190344	0.465109
-0.25129	0.212465	0.166516	0.275668	0.32251	-0.0253771	0.508481
-0.25091	0.219663	0.17847	0.289582	0.324385	-0.0529138	0.53491
-0.25054	0.226726	0.193023	0.309988	0.3313	-0.0826997	0.546312
-0.25016	0.233881	0.212301	0.332264	0.34366	-0.116946	0.543074
-0.24979	0.241161	0.237702	0.345157	0.360345	-0.157156	0.522603
-0.24941	0.248394	0.26934	0.341587	0.37883	-0.203219	0.484954
-0.24903	0.255216	0.305973	0.325678	0.395635	-0.252961	0.442364
-0.24866	0.261101	0.345372	0.308608	0.407092	-0.302461	0.417609
-0.24828	0.265413	0.384913	0.300447	0.410286	-0.347059	0.425171
-0.2479	0.267477	0.422094	0.305553	0.403917	-0.382644	0.453985
-0.24753	0.266688	0.454795	0.32143	0.388792	-0.406702	0.475022
-0.24715	0.262652	0.481244	0.341602	0.367729	-0.418783	0.468063
-0.24678	0.255336	0.499848	0.363123	0.34484	-0.420369	0.437024
-0.2464	0.245181	0.509062	0.391643	0.324409	-0.414347	0.398314
-0.24602	0.233136	0.50743	0.434271	0.30973	-0.404305	0.360624
-0.24565	0.22055	0.493803	0.486268	0.302327	-0.393784	0.321033
-0.24527	0.208936	0.467642	0.529512	0.301801	-0.385519	0.277754
-0.2449	0.199626	0.429273	0.547229	0.306288	-0.380776	0.241143
-0.24452	0.193408	0.379981	0.537728	0.313297	-0.378984	0.230731
-0.24414	0.190258	0.321889	0.512271	0.320565	-0.377827	0.260792
-0.24377	0.18923	0.257675	0.484125	0.326633	-0.373846	0.324222
-0.24339	0.188573	0.190213	0.463384	0.330984	-0.363333	0.388799
-0.24302	0.186039	0.122279	0.458122	0.333813	-0.343213	0.415998
-0.24264	0.179317	0.0563909	0.472745	0.335591	-0.311677	0.391411
-0.24226	0.166508	-0.00522948	0.502964	0.336678	-0.268479	0.335963
-0.24189	0.146521	-0.0606467	0.536886	0.337146	-0.214992	0.283838
-0.24151	0.119343	-0.108258	0.564931	0.336907	-0.154097	0.252385
-0.24114	0.0861399	-0.146916	0.588143	0.336032	-0.0899529	0.237798
-0.24076	0.0491661	-0.176084	0.613927	0.335079	-0.0276087	0.232231
-0.24038	0.0115274	-0.195937	0.642751	0.335216	0.0275642	0.23203
-0.24001	-0.0231832	-0.207377	0.661333	0.338022	0.0705858	0.229771
-0.23963	-0.0513162	-0.21194	0.652502	0.345011	0.097625	0.212239
-0.23926	-0.0696135	-0.211611	0.612578	0.357077	0.106663	0.173273
-0.23888	-0.0756152	-0.208544	0.557167	0.374088	0.0979259	0.120713
-0.2385	-0.0679849	-0.204674	0.508935	0.394791	0.0739935	0.0656185
-0.23813	-0.0467129	-0.201326	0.482262	0.417036	0.039557	0.0124144
-0.23775	-0.0131725	-0.198935	0.481218	0.43823	0.000844071	-0.0345229
-0.23737	0.029985	-0.197006	0.506893	0.455883	-0.0351888	-0.0633298
-0.237	0.0791046	-0.194342	0.559007	0.468107	-0.0617803	-0.0640406
-0.23662	0.129944	-0.189433	0.629656	0.473984	-0.0732655	-0.041292
-0.23625	0.178185	-0.18084	0.701818	0.473692	-0.0658344	-0.00823906
-0.23587	0.219957	-0.167452	0.757775	0.468336	-0.0380585	0.0297782
-0.23549	0.252298	-0.148577	0.787066	0.459499	0.00889638	0.0767527
-0.23512	0.273462	-0.123944	0.786568	0.448694	0.0714127	0.133086
-0.23474	0.28306	-0.0936973	0.759224	0.436907	0.143934	0.190548
-0.23437	0.28201	-0.0584435	0.717189	0.424417	0.219787	0.23987
-0.23399	0.272362	-0.0193209	0.681069	0.410869	0.292184	0.274658
-0.23361	0.257013	0.0219545	0.667553	0.395482	0.355196	0.288121
-0.23324	0.239384	0.0631322	0.675839	0.37723	0.404504	0.278412
-0.23286	0.223072	0.101575	0.690033	0.354964	0.437755	0.262143
-0.23249	0.21151	0.134498	0.695933	0.327488	0.454497	0.271465
-0.23211	0.207654	0.159268	0.692636	0.293725	0.45576	0.325949
-0.23173	0.213729	0.173741	0.68771	0.252971	0.44351	0.408421
-0.23136	0.231027	0.176628	0.685738	0.205241	0.420178	0.474896
-0.23098	0.259785	0.167844	0.684498	0.151623	0.38844	0.488505
-0.23061	0.299115	0.148766	0.679744	0.0945763	0.351251	0.443447
-0.23023	0.346998	0.122236	0.669549	0.0380722	0.311953	0.363017
-0.22985	0.400347	0.0922284	0.654419	-0.0125391	0.274237	0.282357
-0.22948	0.455164	0.06316	0.636492	-0.0510478	0.241775	0.230232
-0.2291	0.506839	0.0390045	0.619297	-0.0713422	0.217559	0.217021
-0.22872	0.550601	0.0224846	0.605688	-0.0687037	0.20314	0.234158
-0.22835	0.582099	0.0145895	0.594597	-0.0411554	0.198128	0.26602
-0.22797	0.598041	0.0145391	0.581837	0.00953445	0.200225	0.303677
-0.2276	0.596737	0.0201383	0.566287	0.0775865	0.205897	0.347198
-0.22722	0.578438	0.0283589	0.554237	0.153918	0.211466	0.398329
-0.22684	0.545335	0.0359823	0.556021	0.227762	0.214238	0.455504
-0.22647	0.501227	0.0402015	0.579171	0.288829	0.2132	0.515749
-0.22609	0.450899	0.0391286	0.625899	0.329417	0.209024	0.577117
-0.22572	0.39937	0.0321576	0.693618	0.34587	0.203438	0.63715
-0.22534	0.351171	0.0201064	0.77221	0.339011	0.19833	0.690678
-0.22496	0.309818	0.00507856	0.84141	0.313503	0.194998	0.729852
-0.22459	0.27756	-0.00994215	0.879143	0.276444	0.193896	0.74604
-0.22421	0.255399	-0.0216621	0.878574	0.235644	0.194851	0.733663
-0.22384	0.243317	-0.027057	0.854528	0.198032	0.197555	0.695463
-0.22346	0.240592	-0.0238318	0.829102	0.168501	0.201983	0.643458
-0.22308	0.246078	-0.0106962	0.812313	0.149341	0.208474	0.591787
-0.22271	0.258382	0.0125463	0.799779	0.14029	0.217448	0.548243
-0.22233	0.275904	0.0450797	0.785601	0.139112	0.228855	0.514744
-0.22196	0.296786	0.0853079	0.771088	0.14251	0.241651	0.494075
-0.22158	0.318845	0.131197	0.761594	0.147118	0.25353	0.491028
-0.2212	0.339587	0.180639	0.761477	0.150294	0.261121	0.506006
-0.22083	0.356353	0.231711	0.773184	0.150541	0.260627	0.531479
-0.22045	0.366636	0.282715	0.795368	0.147508	0.248757	0.556866
-0.22008	0.368524	0.331982	0.818619	0.141655	0.223674	0.57404
-0.2197	0.361162	0.37756	0.828237	0.133824	0.185639	0.577657
-0.21932	0.34511	0.416956	0.816335	0.124928	0.137149	0.564811
-0.21895	0.322476	0.447141	0.789701	0.11596	0.0825397	0.538207
-0.21857	0.296725	0.464897	0.76203	0.108247	0.0271677	0.506855
-0.21819	0.27217	0.467446	0.739707	0.103727	-0.023534	0.478915
-0.21782	0.253234	0.453157	0.718007	0.104914	-0.0648847	0.454246
-0.21744	0.243649	0.422098	0.690983	0.114378	-0.093483	0.427035
-0.21707	0.245782	0.376233	0.662089	0.133855	-0.107398	0.395404
-0.21669	0.260249	0.319169	0.643647	0.163436	-0.106125	0.365142
-0.21631	0.285916	0.255547	0.645518	0.201279	-0.0904403	0.343026
-0.21594	0.320236	0.190229	0.663188	0.244099	-0.0622881	0.329555
-0.21556	0.359841	0.127549	0.6776	0.288262	-0.0246882	0.32062
-0.21519	0.401191	0.0708413	0.668964	0.330969	0.0184291	0.314833
-0.21481	0.441153	0.022322	0.632564	0.370975	0.062598	0.315719
-0.21443	0.47737	-0.0167333	0.580902	0.408471	0.103463	0.325487
-0.21406	0.508393	-0.0457148	0.532342	0.444242	0.137579	0.339733
-0.21368	0.533603	-0.0645072	0.50079	0.47854	0.163107	0.351444
-0.21331	0.552961	-0.0735074	0.494538	0.510257	0.180105	0.358444
-0.21293	0.566709	-0.0737514	0.516004	0.536816	0.19025	0.361041
-0.21255	0.575084	-0.06697	0.556302	0.554801	0.196039	0.352117
-0.21218	0.57813	-0.0554141	0.594363	0.561052	0.199762	0.318368
-0.2118	0.575672	-0.0414288	0.609866	0.553734	0.202621	0.258712
-0.21143	0.567442	-0.0269224	0.598946	0.533012	0.204323	0.1962
-0.21105	0.553346	-0.0129662	0.574042	0.501147	0.203278	0.160308
-0.21067	0.533764	0.000276945	0.548656	0.462044	0.19728	0.156289
-0.2103	0.509769	0.0132564	0.526909	0.420419	0.184386	0.160803
-0.20992	0.483171	0.0265275	0.508077	0.380778	0.163634	0.150186
-0.20954	0.45633	0.0403124	0.494242	0.346452	0.135354	0.123794
-0.20917	0.431782	0.0543702	0.487858	0.318937	0.101025	0.0946375
-0.20879	0.4118	0.0682339	0.484195	0.297768	0.0628116	0.0671852
-0.20842	0.398026	0.0816302	0.472667	0.281054	0.0230296	0.0355574
-0.20804	0.391305	0.0947723	0.448644	0.266548	-0.0162678	-0.000189789
-0.20766	0.391748	0.108283	0.421784	0.252855	-0.0534802	-0.0278394
-0.20729	0.39898	0.122755	0.409976	0.240265	-0.0874505	-0.0351816
-0.20691	0.412439	0.138183	0.424505	0.230779	-0.117342	-0.0219597
-0.20654	0.431612	0.153614	0.461833	0.227267	-0.142497	0.00211745
-0.20616	0.456099	0.167201	0.508748	0.232115	-0.162341	0.0256587
-0.20578	0.485508	0.176643	0.553301	0.245976	-0.176344	0.0410204
-0.20541	0.519236	0.179819	0.590317	0.267194	-0.184053	0.0474806
-0.20503	0.556245	0.175383	0.619219	0.292152	-0.185176	0.053379
-0.20466	0.594915	0.163166	0.640194	0.316387	-0.179721	0.0719708
-0.20428	0.633046	0.144318	0.653133	0.335973	-0.168166	0.111745
-0.2039	0.667999	0.121133	0.65933	0.3486	-0.151574	0.170985
-0.20353	0.696929	0.0965837	0.663749	0.3539	-0.131569	0.242501
-0.20315	0.717073	0.0736643	0.675246	0.352943	-0.110121	0.321453
-0.20278	0.726016	0.0547143	0.701779	0.347183	-0.0891792	0.40636
-0.2024	0.721927	0.0409795	0.742692	0.337401	-0.0702821	0.49201
-0.20202	0.703738	0.0325513	0.787238	0.323181	-0.0542873	0.56279
-0.20165	0.671275	0.0286748	0.823436	0.303176	-0.0413412	0.595222
-0.20127	0.625322	0.0282441	0.847341	0.27603	-0.0311075	0.571643
-0.2009	0.567604	0.0302354	0.861169	0.24149	-0.0231738	0.494425
-0.20052	0.50069	0.033901	0.865448	0.20115	-0.0174742	0.385509
-0.20014	0.427817	0.0387035	0.859353	0.158494	-0.0145249	0.269831
-0.19977	0.35265	0.0441187	0.847692	0.118208	-0.0153356	0.159761
-0.19939	0.279018	0.0494908	0.838775	0.0851248	-0.0209988	0.055381
-0.19901	0.210645	0.0540529	0.832921	0.0632093	-0.0321066	-0.0441538
-0.19864	0.150883	0.057091	0.820785	0.0549528	-0.0482308	-0.13251
-0.19826	0.102459	0.0581195	0.798532	0.0612237	-0.0676601	-0.195118
-0.19789	0.0672134	0.0569342	0.777658	0.0814127	-0.0874861	-0.212727
-0.19751	0.0458755	0.0535167	0.771664	0.113624	-0.104031	-0.170702
-0.19713	0.0379055	0.047896	0.776793	0.154767	-0.113534	-0.0720303
-0.19676	0.0414772	0.0401254	0.774993	0.200628	-0.112967	0.0599769
-0.19638	0.0536492	0.0304465	0.755179	0.246119	-0.100804	0.196427
-0.19601	0.0707297	0.0195411	0.723635	0.285904	-0.0774851	0.318074
-0.19563	0.0887858	0.00865623	0.692503	0.315376	-0.0453953	0.41282
-0.19525	0.104187	-0.000568706	0.666088	0.331725	-0.00827899	0.467029
-0.19488	0.114068	-0.00655814	0.642065	0.334704	0.0297009	0.473374
-0.1945	0.116611	-0.00832966	0.620747	0.326747	0.0648954	0.446546
-0.19413	0.111109	-0.00582885	0.607606	0.31233	0.0947223	0.417483
-0.19375	0.0978404	8.38252e-05	0.607559	0.296759	0.117673	0.406936
-0.19337	0.0778277	0.00795002	0.619757	0.284756	0.132919	0.412585
-0.193	0.052566	0.0161449	0.637887	0.279278	0.13987	0.423121
-0.19262	0.0237989	0.0232186	0.65463	0.28092	0.138035	0.432327
-0.19225	-0.00663197	0.0280445	0.666509	0.288026	0.127318	0.434482
-0.19187	-0.0368668	0.0298126	0.675426	0.297405	0.108584	0.420248
-0.19149	-0.0650766	0.0280016	0.685979	0.305351	0.0841394	0.389714
-0.19112	-0.0895207	0.0224587	0.702543	0.308601	0.057753	0.361771
-0.19074	-0.108643	0.0136171	0.727688	0.304954	0.0340972	0.356922
-0.19036	-0.121209	0.00273832	0.758523	0.29348	0.0177473	0.372908
-0.18999	-0.126456	-0.00801653	0.782226	0.274417	0.0121134	0.387221
-0.18961	-0.124195	-0.0158523	0.7814	0.248949	0.0187118	0.381825
-0.18924	-0.11482	-0.0179502	0.751414	0.218962	0.0370166	0.35665
-0.18886	-0.09919	-0.0122487	0.71029	0.186833	0.0648644	0.321401
-0.18848	-0.0783858	0.00188871	0.683485	0.155176	0.0991763	0.285245
-0.18811	-0.0534157	0.0233697	0.678091	0.126548	0.136688	0.256308
-0.18773	-0.0249454	0.0495382	0.678458	0.103112	0.174467	0.2421
-0.18736	0.0068492	0.0767424	0.666976	0.0863672	0.210148	0.245821
-0.18698	0.042257	0.101129	0.641208	0.0770141	0.241908	0.266627
-0.1866	0.0818324	0.119451	0.609476	0.0750033	0.268331	0.304722
-0.18623	0.126084	0.129715	0.580317	0.0797107	0.288257	0.361365
-0.18585	0.175145	0.131525	0.562764	0.0901259	0.300801	0.432565
-0.18548	0.228514	0.126052	0.567565	0.104945	0.305613	0.506996
-0.1851	0.284947	0.115648	0.59628	0.122551	0.303341	0.57155
-0.18472	0.342514	0.1032	0.631652	0.140975	0.29608	0.615834
-0.18435	0.39882	0.0914375	0.649322	0.157979	0.287472	0.632282
-0.18397	0.451324	0.0823815	0.641558	0.17137	0.282212	0.618052
-0.1836	0.497711	0.0770607	0.623639	0.179491	0.284958	0.578435
-0.18322	0.536229	0.0754919	0.615774	0.181717	0.299004	0.52465
-0.18284	0.565944	0.0768531	0.624824	0.178732	0.325229	0.467088
-0.18247	0.586835	0.0797863	0.64558	0.172406	0.36178	0.413568
-0.18209	0.599728	0.0828054	0.672581	0.165271	0.404608	0.372901
-0.18172	0.606067	0.0847812	0.703696	0.159734	0.448584	0.354049
-0.18134	0.607574	0.0854001	0.733573	0.157314	0.488709	0.360539
-0.18096	0.605876	0.0854095	0.750884	0.158127	0.520948	0.390157
-0.18059	0.602199	0.0864817	0.746589	0.160779	0.542516	0.439989
-0.18021	0.597206	0.0906726	0.724032	0.162616	0.551712	0.504689
-0.17983	0.591013	0.0996766	0.697663	0.160238	0.547615	0.567245
-0.17946	0.583399	0.114208	0.679915	0.150137	0.52989	0.59904
-0.17908	0.574135	0.133789	0.670312	0.129388	0.498809	0.577527
-0.17871	0.563346	0.157014	0.659213	0.0963174	0.455375	0.504994
-0.17833	0.551794	0.18211	0.641418	0.0510232	0.401355	0.408284
-0.17795	0.540982	0.207515	0.623577	-0.00442467	0.339113	0.319894
-0.17758	0.533035	0.232235	0.618003	-0.0662387	0.271274	0.257867
-0.1772	0.530348	0.255913	0.631581	-0.129616	0.200378	0.21947
-0.17683	0.535083	0.278664	0.660936	-0.189674	0.128676	0.192371
-0.17645	0.548643	0.300765	0.694959	-0.242282	0.0581207	0.174103
-0.17607	0.571231	0.3223	0.720338	-0.284518	-0.00948872	0.179771
-0.1757	0.60163	0.342841	0.728304	-0.31468	-0.072333	0.225938
-0.17532	0.637244	0.361279	0.719862	-0.332033	-0.128435	0.306341
-0.17495	0.674401	0.375946	0.703221	-0.336554	-0.175602	0.390302
-0.17457	0.708852	0.385056	0.684265	-0.328864	-0.211483	0.448295
-0.17419	0.736367	0.38737	0.662019	-0.310299	-0.233739	0.473563
-0.17382	0.75332	0.382791	0.636344	-0.28289	-0.240361	0.475997
-0.17344	0.757178	0.3726	0.61639	-0.249048	-0.230106	0.463988
-0.17307	0.746806	0.359172	0.614886	-0.210945	-0.20295	0.442468
-0.17269	0.722576	0.345287	0.63392	-0.169852	-0.16047	0.423467
-0.17231	0.686276	0.33331	0.66166	-0.125837	-0.105966	0.423679
-0.17194	0.640847	0.324589	0.684724	-0.0780516	-0.0442219	0.447187
-0.17156	0.590002	0.319241	0.699667	-0.0255684	0.0191538	0.480213
-0.17118	0.537792	0.316303	0.710353	0.0316253	0.0787206	0.509359
-0.17081	0.488161	0.314091	0.718755	0.0919333	0.130265	0.538304
-0.17043	0.444551	0.310601	0.723432	0.152088	0.171581	0.577832
-0.17006	0.409594	0.303893	0.725451	0.207734	0.202687	0.623452
-0.16968	0.384927	0.292484	0.730572	0.254423	0.225377	0.653803
-0.1693	0.371133	0.275763	0.742926	0.288645	0.24233	0.653319
-0.16893	0.367811	0.254351	0.758063	0.308603	0.256149	0.627582
-0.16855	0.373728	0.230194	0.764618	0.31456	0.268724	0.591623
-0.16818	0.387015	0.206224	0.754462	0.308726	0.2811	0.55112
-0.1678	0.405359	0.185568	0.731679	0.294735	0.293728	0.503851
-0.16742	0.42616	0.170571	0.710883	0.276821	0.306803	0.455292
-0.16705	0.446673	0.161997	0.704967	0.258893	0.3204	0.420437
-0.16667	0.464156	0.158764	0.713284	0.243767	0.334311	0.407707
-0.1663	0.476067	0.158285	0.721904	0.23288	0.347703	0.409932
-0.16592	0.480321	0.157299	0.716713	0.226634	0.358816	0.416121
-0.16554	0.475575	0.15288	0.696915	0.22524	0.364929	0.424873
-0.16517	0.461477	0.14337	0.676002	0.22962	0.362685	0.439971
-0.16479	0.438794	0.128997	0.668769	0.241779	0.348746	0.458853
-0.16442	0.40936	0.112046	0.676688	0.2643	0.320669	0.474996
-0.16404	0.375821	0.0965125	0.685855	0.29909	0.277771	0.489967
-0.16366	0.341234	0.0872553	0.679767	0.345963	0.221737	0.514692
-0.16329	0.308584	0.0888448	0.654412	0.401846	0.156721	0.557108
-0.16291	0.28032	0.104414	0.621004	0.461114	0.0888131	0.613579
-0.16254	0.257989	0.134861	0.595142	0.517001	0.0249491	0.673013
-0.16216	0.241998	0.178632	0.585329	0.563535	-0.0284377	0.724535
-0.16178	0.231566	0.232111	0.590925	0.597161	-0.0666002	0.76087
-0.16141	0.224849	0.290414	0.606764	0.617432	-0.0871321	0.780284
-0.16103	0.219252	0.348304	0.626749	0.62654	-0.0899572	0.788158
-0.16065	0.211897	0.400971	0.645448	0.627964	-0.0767907	0.793938
-0.16028	0.200179	0.444522	0.661053	0.624828	-0.0503963	0.805072
-0.1599	0.182315	0.476206	0.677733	0.618633	-0.0139413	0.825469
-0.15953	0.157772	0.494441	0.702823	0.608815	0.0294175	0.857989
-0.15915	0.127467	0.49875	0.740027	0.593265	0.0767737	0.903204
-0.15877	0.0936678	0.489634	0.786139	0.569517	0.125688	0.955641
-0.1584	0.0596102	0.468413	0.834169	0.536107	0.174466	1.00672
-0.15802	0.0288934	0.437027	0.877927	0.493548	0.222436	1.05135
-0.15765	0.00478846	0.397808	0.913135	0.444597	0.270066	1.08599
-0.15727	-0.0103798	0.353281	0.936705	0.393751	0.318757	1.09915
-0.15689	-0.0156358	0.306036	0.947431	0.346192	0.370247	1.07303
-0.15652	-0.0114431	0.258686	0.94747	0.306552	0.425766	1.00096
-0.15614	0.000534122	0.213881	0.940969	0.277867	0.485175	0.89978
-0.15577	0.01793	0.174291	0.929355	0.261023	0.546428	0.798437
-0.15539	0.0383013	0.142432	0.908489	0.254784	0.605571	0.714673
-0.15501	0.0597019	0.120315	0.872822	0.256308	0.657352	0.645638
-0.15464	0.0810558	0.108971	0.824387	0.26192	0.696273	0.579186
-0.15426	0.10223	0.108065	0.775951	0.267892	0.717753	0.51071
-0.15389	0.123806	0.115802	0.741461	0.27105	0.719052	0.448965
-0.15351	0.146641	0.129251	0.722458	0.26921	0.699697	0.407413
-0.15313	0.17136	0.14502	0.707297	0.261441	0.661394	0.389792
-0.15276	0.197971	0.160076	0.685496	0.248196	0.607552	0.384668
-0.15238	0.225689	0.17241	0.659564	0.231247	0.542646	0.376797
-0.152	0.253059	0.181357	0.639524	0.213364	0.471585	0.363732
-0.15163	0.278305	0.187454	0.628947	0.197724	0.399154	0.357067
-0.15125	0.29982	0.191914	0.622189	0.187178	0.329557	0.366072
-0.15088	0.316641	0.195912	0.614878	0.183578	0.266054	0.385989
-0.1505	0.328789	0.199959	0.611199	0.187371	0.210748	0.407
-0.15012	0.337377	0.20358	0.617489	0.197597	0.164561	0.429692
-0.14975	0.344451	0.205411	0.631722	0.212249	0.127434	0.464018
-0.14937	0.352607	0.203627	0.642845	0.228822	0.0987153	0.512559
-0.149	0.364457	0.19649	0.640015	0.244829	0.0776278	0.561008
-0.14862	0.382058	0.182783	0.621488	0.258094	0.0636768	0.587139
-0.14824	0.406441	0.162014	0.596327	0.266818	0.0568648	0.576406
-0.14787	0.437326	0.134427	0.580153	0.269553	0.057645	0.528167
-0.14749	0.473095	0.100948	0.588213	0.265226	0.0666463	0.452504
-0.14712	0.511016	0.0631476	0.628152	0.253321	0.0842827	0.366188
-0.14674	0.547657	0.0232134	0.69474	0.234125	0.110386	0.289163
-0.14636	0.579403	-0.016205	0.770113	0.20889	0.143985	0.236246
-0.14599	0.60296	-0.0523518	0.831963	0.179781	0.183291	0.206352
-0.14561	0.615754	-0.0828957	0.867163	0.149611	0.225874	0.18328
-0.14524	0.616185	-0.106438	0.880678	0.121452	0.268987	0.152869
-0.14486	0.603732	-0.122751	0.889712	0.0982619	0.309952	0.118808
-0.14448	0.578913	-0.132608	0.906525	0.0825294	0.346496	0.0957055
-0.14411	0.543165	-0.137253	0.927103	0.0759378	0.376978	0.0886052
-0.14373	0.498664	-0.137801	0.938132	0.0790138	0.400455	0.0900417
-0.14336	0.448114	-0.134848	0.932754	0.0908406	0.416629	0.0997804
-0.14298	0.394525	-0.128498	0.916073	0.108982	0.425709	0.132908
-0.1426	0.340998	-0.118718	0.896774	0.129745	0.428256	0.19658
-0.14223	0.29052	-0.105781	0.878075	0.148805	0.425016	0.268488
-0.14185	0.245797	-0.0905038	0.857568	0.162054	0.416761	0.316203
-0.14147	0.209109	-0.0741794	0.831339	0.166414	0.404129	0.335729
-0.1411	0.182201	-0.0583057	0.796334	0.160387	0.387499	0.353878
-0.14072	0.166185	-0.0443046	0.753067	0.144188	0.366983	0.390838
-0.14035	0.161431	-0.0333742	0.70923	0.1195	0.34257	0.437064
-0.13997	0.167486	-0.0264534	0.677655	0.0889964	0.314408	0.472507
-0.13959	0.183013	-0.0241779	0.666275	0.0558088	0.283087	0.491582
-0.13922	0.205828	-0.026748	0.670874	0.0230613	0.249783	0.498563
-0.13884	0.233051	-0.0337601	0.680157	-0.00647734	0.216166	0.492274
-0.13847	0.261414	-0.0441601	0.686961	-0.0306089	0.184131	0.471308
-0.13809	0.287664	-0.0564523	0.692246	-0.0477798	0.155457	0.447064
-0.13771	0.309	-0.0691413	0.70075	-0.0570347	0.13153	0.436197
-0.13734	0.323441	-0.0812199	0.717368	-0.0579139	0.113157	0.441865
-0.13696	0.330034	-0.0924512	0.747049	-0.0503968	0.100452	0.453364
-0.13659	0.328854	-0.103295	0.792226	-0.0349639	0.0927807	0.462958
-0.13621	0.320846	-0.114515	0.847022	-0.0127379	0.0888055	0.473109
-0.13583	0.307546	-0.12666	0.896727	0.0144255	0.0866932	0.487943
-0.13546	0.290801	-0.139642	0.926339	0.0440576	0.0845056	0.506181
-0.13508	0.272535	-0.152577	0.929121	0.0734618	0.0806868	0.522023
-0.13471	0.254603	-0.163917	0.906969	0.100274	0.0744761	0.525454
-0.13433	0.238699	-0.171819	0.866625	0.122998	0.0660747	0.503859
-0.13395	0.226296	-0.174631	0.820567	0.141295	0.0565079	0.453092
-0.13358	0.21856	-0.171337	0.788805	0.155893	0.0472699	0.387909
-0.1332	0.216246	-0.161803	0.789982	0.168119	0.0399495	0.33376
-0.13282	0.21958	-0.146748	0.82416	0.179211	0.0360268	0.306669
-0.13245	0.228182	-0.12743	0.867202	0.189677	0.0368999	0.3062
-0.13207	0.241057	-0.105167	0.889338	0.19898	0.0440456	0.32641
-0.1317	0.25668	-0.0808678	0.880788	0.205708	0.0590988	0.364941
-0.13132	0.273189	-0.0547334	0.855853	0.208196	0.0836472	0.418692
-0.13094	0.288636	-0.0262681	0.832695	0.205334	0.118688	0.476849
-0.13057	0.301269	0.00540284	0.815922	0.197221	0.163907	0.522298
-0.13019	0.309775	0.0409954	0.801923	0.185417	0.217122	0.539803
-0.12982	0.313445	0.0805017	0.793177	0.172678	0.274226	0.525886
-0.12944	0.312218	0.122823	0.797425	0.162341	0.329812	0.493997
-0.12906	0.306593	0.165778	0.812897	0.15755	0.378348	0.465745
-0.12869	0.29744	0.206519	0.823116	0.160556	0.415526	0.450126
-0.12831	0.285758	0.24226	0.811744	0.17224	0.439339	0.434374
-0.12794	0.272459	0.271046	0.780129	0.191926	0.450543	0.401287
-0.12756	0.258222	0.292277	0.747353	0.217501	0.452391	0.351362
-0.12718	0.243467	0.306784	0.733339	0.245811	0.449787	0.29888
-0.12681	0.22841	0.316381	0.74249	0.273257	0.448135	0.250666
-0.12643	0.21317	0.323067	0.762818	0.296451	0.452212	0.202099
-0.12606	0.197849	0.328191	0.780277	0.312752	0.465323	0.154224
-0.12568	0.182557	0.331941	0.793762	0.320601	0.488899	0.121271
-0.1253	0.16736	0.333386	0.813848	0.319581	0.522534	0.116437
-0.12493	0.152196	0.331096	0.844816	0.310321	0.564372	0.139394
-0.12455	0.136804	0.324068	0.871995	0.2943	0.611632	0.180932
-0.12418	0.120736	0.31257	0.873188	0.273652	0.661085	0.229901
-0.1238	0.103467	0.298493	0.842478	0.250971	0.709339	0.271997
-0.12342	0.0845891	0.285038	0.797004	0.229082	0.753001	0.293651
-0.12305	0.0640205	0.27581	0.759731	0.210759	0.788848	0.295274
-0.12267	0.0421579	0.273671	0.741913	0.198379	0.814144	0.292457
-0.12229	0.0198967	0.279787	0.742981	0.19355	0.827102	0.295244
-0.12192	-0.00148622	0.293214	0.757954	0.196801	0.827308	0.292877
-0.12154	-0.0205467	0.311175	0.778641	0.207424	0.815866	0.268622
-0.12117	-0.0359033	0.329898	0.794549	0.22358	0.795124	0.225759
-0.12079	-0.0463979	0.345691	0.802008	0.242676	0.768054	0.189163
-0.12041	-0.05115	0.355865	0.810286	0.261959	0.737551	0.182104
-0.12004	-0.049518	0.359211	0.831082	0.279145	0.705955	0.209102
-0.11966	-0.0410299	0.355967	0.862938	0.292912	0.674991	0.261551
-0.11929	-0.0253555	0.347434	0.892129	0.303115	0.646062	0.331453
-0.11891	-0.00235138	0.335483	0.907718	0.31069	0.620629	0.414625
-0.11853	0.0278296	0.32215	0.909549	0.317329	0.600378	0.503963
-0.11816	0.064626	0.309368	0.902222	0.324999	0.586989	0.585628
-0.11778	0.107016	0.298743	0.889377	0.33543	0.581597	0.645363
-0.11741	0.153562	0.291336	0.875066	0.349644	0.584247	0.677605
-0.11703	0.202549	0.287462	0.863304	0.367621	0.593633	0.684556
-0.11665	0.252149	0.286657	0.852416	0.38816	0.607325	0.665041
-0.11628	0.300568	0.287912	0.835299	0.40901	0.622391	0.610021
-0.1159	0.346107	0.290128	0.809296	0.427305	0.636166	0.515328
-0.11553	0.38714	0.292595	0.782351	0.440246	0.646883	0.396718
-0.11515	0.42205	0.295188	0.765943	0.445926	0.653954	0.286339
-0.11477	0.449199	0.298161	0.765109	0.444055	0.657872	0.21506
-0.1144	0.466971	0.301619	0.777986	0.436337	0.659831	0.201098
-0.11402	0.473963	0.304969	0.80087	0.426264	0.661219	0.246829
-0.11364	0.469256	0.306701	0.828915	0.418273	0.663144	0.33159
-0.11327	0.452732	0.304618	0.854084	0.41643	0.666083	0.408823
-0.11289	0.425323	0.296464	0.867763	0.423043	0.669728	0.43008
-0.11252	0.389084	0.280694	0.866033	0.437711	0.673055	0.384783
-0.11214	0.347055	0.257112	0.850514	0.457206	0.674563	0.31058
-0.11176	0.302879	0.227228	0.824917	0.476337	0.672621	0.257692
-0.11139	0.260265	0.194214	0.793731	0.489513	0.665785	0.247868
-0.11101	0.22239	0.162456	0.764143	0.49243	0.652998	0.26947
-0.11064	0.191371	0.136748	0.746395	0.483268	0.63365	0.299349
-0.11026	0.167943	0.12127	0.749622	0.462993	0.607565	0.319492
-0.10988	0.151401	0.118602	0.775211	0.434815	0.575004	0.321666
-0.10951	0.139839	0.129047	0.812009	0.403192	0.536688	0.309772
-0.10913	0.130626	0.15052	0.839251	0.372885	0.493799	0.296182
-0.10876	0.121009	0.17907	0.839578	0.348323	0.447827	0.287842
-0.10838	0.108694	0.209924	0.813209	0.333241	0.400253	0.278613
-0.108	0.0922735	0.238756	0.778235	0.330353	0.352159	0.260658
-0.10763	0.0714017	0.262821	0.755686	0.340942	0.303928	0.236834
-0.10725	0.0467007	0.281574	0.755436	0.364442	0.25521	0.21375
-0.10688	0.0194525	0.296599	0.775827	0.398284	0.205173	0.190332
-0.1065	-0.00880121	0.31084	0.81045	0.438198	0.152964	0.165477
-0.10612	-0.0366247	0.327416	0.850444	0.478928	0.0982173	0.152129
-0.10575	-0.0629084	0.348419	0.884287	0.515104	0.0414304	0.168045
-0.10537	-0.0868987	0.374144	0.90255	0.541981	-0.0159214	0.211253
-0.105	-0.108062	0.403003	0.903345	0.555863	-0.0715931	0.256724
-0.10462	-0.125859	0.432106	0.890515	0.554271	-0.123055	0.281177
-0.10424	-0.139529	0.458225	0.868729	0.536002	-0.168098	0.283827
-0.10387	-0.147994	0.478734	0.844387	0.50126	-0.20534	0.28181
-0.10349	-0.149914	0.492186	0.827224	0.451865	-0.234434	0.293119
-0.10311	-0.143926	0.498366	0.822711	0.391434	-0.25589	0.324453
-0.10274	-0.128992	0.497906	0.823529	0.325319	-0.270581	0.366504
-0.10236	-0.104798	0.491689	0.817325	0.260191	-0.279167	0.399315
-0.10199	-0.0720681	0.480305	0.804604	0.203241	-0.281718	0.411134
-0.10161	-0.0327265	0.463733	0.800512	0.161154	-0.277709	0.41432
-0.10123	0.0101672	0.441348	0.81494	0.139037	-0.266412	0.43427
-0.10086	0.0527185	0.412208	0.839064	0.139496	-0.24747	0.480887
-0.10048	0.0906918	0.375527	0.857459	0.162005	-0.221362	0.540734
-0.10011	0.120112	0.331159	0.866446	0.202723	-0.189514	0.599814
-0.09973	0.137865	0.279936	0.871668	0.254899	-0.154002	0.660665
-0.09935	0.14219	0.223751	0.87297	0.309952	-0.116977	0.727646
-0.09898	0.13297	0.165383	0.862712	0.359109	-0.0801195	0.785844
-0.0986	0.111767	0.108182	0.838627	0.395261	-0.0443368	0.80892
-0.09823	0.0815973	0.0557192	0.80819	0.414491	-0.00984535	0.787035
-0.09785	0.0464983	0.0114964	0.778259	0.416775	0.0234686	0.73728
-0.09747	0.0109515	-0.0212975	0.748943	0.405587	0.0556153	0.68712
-0.0971	-0.0207077	-0.0400416	0.72079	0.386577	0.0862119	0.656088
-0.09672	-0.0447969	-0.0429827	0.700173	0.365786	0.114456	0.652928
-0.09635	-0.0586282	-0.0295424	0.69188	0.348021	0.139347	0.677754
-0.09597	-0.0606496	-0.000539698	0.692301	0.335872	0.160053	0.717628
-0.09559	-0.050415	0.0417668	0.696572	0.329541	0.17629	0.744771
-0.09522	-0.0284395	0.093861	0.708716	0.327369	0.188606	0.731203
-0.09484	0.00398101	0.151352	0.737322	0.326711	0.198474	0.672067
-0.09446	0.0449251	0.209479	0.781563	0.324824	0.208082	0.592557
-0.09409	0.0919564	0.263658	0.827239	0.319575	0.219784	0.526079
-0.09371	0.142207	0.30997	0.857957	0.309936	0.235291	0.483031
-0.09334	0.192481	0.345568	0.868402	0.296273	0.254881	0.443115
-0.09296	0.239433	0.36893	0.867981	0.280442	0.276964	0.379759
-0.09258	0.27984	0.379955	0.874053	0.265577	0.29831	0.289141
-0.09221	0.310953	0.379861	0.898621	0.255528	0.314926	0.192319
-0.09183	0.330866	0.370885	0.935887	0.253982	0.323308	0.112831
-0.09146	0.338812	0.355851	0.963199	0.263502	0.321587	0.0593964
-0.09108	0.335299	0.337677	0.960003	0.28476	0.310152	0.0304369
-0.0907	0.322048	0.318925	0.927258	0.316233	0.291605	0.0267081
-0.09033	0.301722	0.301456	0.885106	0.354418	0.270146	0.052631
-0.08995	0.27751	0.286238	0.851168	0.394472	0.250693	0.107353
-0.08958	0.252641	0.273329	0.825743	0.431051	0.237988	0.17992
-0.0892	0.229945	0.262056	0.798244	0.459148	0.235848	0.25441
-0.08882	0.21152	0.251357	0.761282	0.474797	0.246584	0.318339
-0.08845	0.198556	0.240179	0.715115	0.475612	0.270597	0.366709
-0.08807	0.191316	0.227807	0.664802	0.461199	0.30619	0.400495
-0.0877	0.18923	0.213985	0.620061	0.433365	0.34968	0.422927
-0.08732	0.191064	0.198857	0.594939	0.396052	0.395839	0.437533
-0.08694	0.195126	0.182808	0.598509	0.354847	0.438667	0.448705
-0.08657	0.199487	0.16633	0.623093	0.316054	0.472333	0.461659
-0.08619	0.20222	0.149987	0.646204	0.285453	0.492126	0.480165
-0.08582	0.20166	0.134431	0.648659	0.267062	0.495238	0.505686
-0.08544	0.196658	0.12041	0.631028	0.262259	0.481241	0.541024
-0.08506	0.186793	0.108721	0.611487	0.269598	0.452197	0.592665
-0.08469	0.172467	0.100146	0.60833	0.285432	0.41235	0.664911
-0.08431	0.154843	0.0954011	0.62473	0.305195	0.367422	0.750658
-0.08393	0.135605	0.0951302	0.648714	0.324875	0.323608	0.831449
-0.08356	0.116581	0.0998751	0.665363	0.34215	0.286459	0.889818
-0.08318	0.0993263	0.109975	0.667779	0.356722	0.259933	0.922064
-0.08281	0.0847908	0.125388	0.65827	0.369785	0.245852	0.940101
-0.08243	0.0731744	0.145538	0.642556	0.382981	0.243881	0.962686
-0.08205	0.0640171	0.169284	0.625268	0.397421	0.251954	1.00273
-0.08168	0.0564936	0.195091	0.608673	0.413261	0.266936	1.05796
-0.0813	0.049803	0.221298	0.592063	0.429984	0.285308	1.11151
-0.08093	0.04351	0.246347	0.572406	0.447108	0.303724	1.1438
-0.08055	0.0377173	0.268863	0.549443	0.464839	0.319402	1.14585
-0.08017	0.0330015	0.287639	0.531282	0.484266	0.330368	1.12073
-0.0798	0.0301469	0.301654	0.53051	0.506973	0.335566	1.07342
-0.07942	0.0297744	0.3103	0.551532	0.534258	0.334854	1.0037
-0.07905	0.0320012	0.313746	0.583754	0.566327	0.328916	0.9109
-0.07867	0.0362529	0.313244	0.610669	0.601782	0.319116	0.802028
-0.07829	0.0412855	0.311089	0.624356	0.637593	0.307347	0.690321
-0.07792	0.0454111	0.310081	0.629228	0.669549	0.295867	0.585018
-0.07754	0.0468573	0.312633	0.633499	0.69306	0.287076	0.484876
-0.07717	0.0441578	0.319895	0.640272	0.704086	0.283216	0.384348
-0.07679	0.0364839	0.331302	0.646601	0.699948	0.285999	0.28728
-0.07641	0.0238385	0.344783	0.648316	0.679811	0.29625	0.212835
-0.07604	0.00708392	0.357539	0.646087	0.644746	0.313653	0.183369
-0.07566	-0.0121979	0.367016	0.648075	0.597426	0.336688	0.20374
-0.07528	-0.0319787	0.371647	0.66509	0.541624	0.362771	0.254499
-0.07491	-0.0501271	0.37105	0.699869	0.48165	0.388603	0.307893
-0.07453	-0.0647425	0.36565	0.74231	0.4218	0.410693	0.348932
-0.07416	-0.0744053	0.355952	0.778734	0.365802	0.426038	0.3797
-0.07378	-0.07828	0.34182	0.806186	0.316271	0.432798	0.409054
-0.0734	-0.0760621	0.322142	0.834441	0.274312	0.430792	0.444477
-0.07303	-0.0678064	0.295045	0.873258	0.239472	0.421593	0.489599
-0.07265	-0.0537161	0.258639	0.920321	0.210185	0.408129	0.539152
-0.07228	-0.0339896	0.212003	0.962396	0.184646	0.393927	0.577073
-0.0719	-0.00878853	0.156023	0.986544	0.161782	0.382251	0.591296
-0.07152	0.0216598	0.093733	0.990246	0.141904	0.375455	0.594712
-0.07115	0.056878	0.0300191	0.983621	0.126706	0.374708	0.619827
-0.07077	0.0959653	-0.0292485	0.982919	0.118586	0.380071	0.682766
-0.0704	0.137528	-0.0783936	0.999506	0.119623	0.390756	0.758626
-0.07002	0.179778	-0.113108	1.03255	0.130698	0.405379	0.802634
-0.06964	0.220777	-0.131334	1.07165	0.151128	0.42212	0.793197
-0.06927	0.258777	-0.133648	1.10553	0.178932	0.438781	0.745601
-0.06889	0.292543	-0.123062	1.12703	0.211492	0.452874	0.687221
-0.06852	0.321542	-0.104296	1.13179	0.246248	0.461835	0.633388
-0.06814	0.345963	-0.0827154	1.11703	0.281128	0.463404	0.590149
-0.06776	0.366539	-0.0632499	1.08392	0.314592	0.456123	0.565551
-0.06739	0.384229	-0.0495532	1.0386	0.345419	0.439818	0.564893
-0.06701	0.39985	-0.0435747	0.98857	0.372457	0.415908	0.579532
-0.06664	0.413761	-0.0455126	0.938864	0.394545	0.387406	0.593781
-0.06626	0.425658	-0.054009	0.892316	0.410712	0.358535	0.605292
-0.06588	0.434544	-0.0664463	0.8518	0.42055	0.333984	0.629488
-0.06551	0.438862	-0.0793061	0.819125	0.424577	0.317936	0.678624
-0.06513	0.436767	-0.0886508	0.791353	0.424382	0.313108	0.742602
-0.06475	0.426497	-0.0907906	0.760487	0.422455	0.320107	0.797008
-0.06438	0.406761	-0.0830752	0.719901	0.42173	0.337335	0.826734
-0.064	0.377101	-0.0645837	0.672417	0.424987	0.361505	0.834385
-0.06363	0.338147	-0.036416	0.630615	0.434248	0.388609	0.82718
-0.06325	0.291719	-0.00138905	0.60667	0.450323	0.41492	0.805347
-0.06287	0.240741	0.0368066	0.601884	0.472604	0.437631	0.767765
-0.0625	0.188965	0.0746762	0.609009	0.499155	0.454893	0.72168
-0.06212	0.140546	0.109789	0.62466	0.527106	0.465386	0.678829
-0.06175	0.099532	0.141116	0.654903	0.55326	0.467807	0.643487
-0.06137	0.0693558	0.16878	0.706183	0.5748	0.460695	0.610833
-0.06099	0.0524108	0.193418	0.774743	0.58991	0.442774	0.577992
-0.06062	0.049777	0.215506	0.848113	0.598177	0.413636	0.552058
-0.06024	0.0611358	0.234931	0.912605	0.600628	0.374345	0.544157
-0.05987	0.0848784	0.250919	0.95528	0.599371	0.327613	0.556553
-0.05949	0.118386	0.262233	0.964579	0.596891	0.277402	0.577742
-0.05911	0.158424	0.26751	0.939223	0.595199	0.228162	0.591809
-0.05874	0.201585	0.265584	0.896392	0.595131	0.184	0.593696
-0.05836	0.244682	0.255784	0.86219	0.596053	0.148081	0.593659
-0.05799	0.285036	0.238171	0.850085	0.596064	0.122348	0.604168
-0.05761	0.320598	0.21369	0.852041	0.59263	0.107491	0.625011
-0.05723	0.349921	0.184148	0.850521	0.583358	0.103047	0.647667
-0.05686	0.372043	0.151967	0.833413	0.566659	0.107545	0.672298
-0.05648	0.38636	0.119744	0.798025	0.542107	0.118697	0.708049
-0.0561	0.392595	0.0897711	0.750074	0.510455	0.13366	0.751209
-0.05573	0.390883	0.063699	0.703104	0.473435	0.149363	0.776332
-0.05535	0.381973	0.0424443	0.67216	0.43349	0.162828	0.762984
-0.05498	0.367422	0.0263083	0.662424	0.39355	0.1714	0.724233
-0.0546	0.349667	0.0151668	0.667304	0.356863	0.172834	0.693294
-0.05422	0.331857	0.00860467	0.679798	0.326791	0.165325	0.68546
-0.05385	0.317429	0.0059673	0.699768	0.306503	0.147564	0.691124
-0.05347	0.30949	0.00639138	0.726986	0.298562	0.11894	0.705578
-0.0531	0.310175	0.00889338	0.754524	0.30452	0.0798869	0.741757
-0.05272	0.32017	0.0125245	0.775663	0.324661	0.0322307	0.802326
-0.05234	0.338547	0.0165256	0.792374	0.357959	-0.0206619	0.859631
-0.05197	0.362977	0.0204024	0.80985	0.402255	-0.0741118	0.885468
-0.05159	0.390252	0.0238961	0.826382	0.454599	-0.122778	0.892721
-0.05122	0.416999	0.0268909	0.836039	0.511709	-0.161578	0.924192
-0.05084	0.440392	0.0293232	0.839414	0.570465	-0.186616	0.99748
-0.05046	0.458689	0.0311277	0.84551	0.628337	-0.195833	1.07861
-0.05009	0.471494	0.0322228	0.863429	0.683571	-0.189223	1.11887
-0.04971	0.479666	0.0325339	0.895878	0.735034	-0.168647	1.10629
-0.04934	0.48493	0.0320758	0.937033	0.781772	-0.137369	1.07065
-0.04896	0.489271	0.0311256	0.971485	0.822514	-0.0995162	1.04408
-0.04858	0.494261	0.0304792	0.9803	0.855434	-0.0595515	1.02908
-0.04821	0.500508	0.0317049	0.957564	0.878371	-0.0217871	1.00604
-0.04783	0.507351	0.0372304	0.920236	0.88945	0.010122	0.962407
-0.04746	0.512904	0.0500934	0.893157	0.887807	0.0336997	0.90675
-0.04708	0.514441	0.0732848	0.883134	0.87409	0.0480813	0.855872
-0.0467	0.509028	0.108798	0.873913	0.850507	0.0541668	0.815451
-0.04633	0.494239	0.156679	0.846375	0.820433	0.0543353	0.776663
-0.04595	0.468784	0.214432	0.796248	0.787743	0.0517408	0.728301
-0.04557	0.432892	0.277061	0.731725	0.756082	0.0494255	0.667721
-0.0452	0.388383	0.337795	0.663531	0.72824	0.0495967	0.602341
-0.04482	0.338418	0.389315	0.602469	0.705736	0.0533373	0.546383
-0.04445	0.287009	0.42516	0.560472	0.688693	0.0607935	0.515414
-0.04407	0.238401	0.440952	0.546208	0.676068	0.0716397	0.516072
-0.04369	0.196459	0.435176	0.55889	0.666195	0.0855213	0.537169
-0.04332	0.164193	0.409384	0.58695	0.657465	0.102233	0.555232
-0.04294	0.143493	0.367853	0.612228	0.648878	0.121585	0.552043
-0.04257	0.135105	0.316822	0.618674	0.640214	0.143117	0.523958
-0.04219	0.138805	0.263499	0.603973	0.631765	0.165884	0.474602
-0.04181	0.1537	0.215034	0.583941	0.623784	0.18853	0.408179
-0.04144	0.178528	0.177554	0.579818	0.615928	0.209644	0.33603
-0.04106	0.211879	0.155352	0.598735	0.606959	0.228236	0.28117
-0.04069	0.252291	0.150285	0.630046	0.59487	0.244087	0.263434
-0.04031	0.298216	0.161491	0.660491	0.577395	0.257766	0.279592
-0.03993	0.347924	0.185538	0.686346	0.552761	0.270344	0.30703
-0.03956	0.399395	0.217063	0.709394	0.520391	0.28294	0.329343
-0.03918	0.45028	0.249843	0.729831	0.481291	0.296328	0.351909
-0.03881	0.497952	0.278063	0.748507	0.437941	0.310728	0.388966
-0.03843	0.539665	0.297481	0.769903	0.393689	0.325809	0.440313
-0.03805	0.572798	0.306208	0.795664	0.351876	0.340834	0.486428
-0.03768	0.595145	0.304912	0.818478	0.315046	0.354842	0.507882
-0.0373	0.605192	0.296417	0.828447	0.284536	0.366819	0.508481
-0.03692	0.602348	0.284804	0.823833	0.260536	0.375821	0.516761
-0.03655	0.587061	0.274251	0.810941	0.242523	0.381041	0.560356
-0.03617	0.56083	0.267897	0.79582	0.229775	0.381853	0.636473
-0.0358	0.526078	0.26702	0.781298	0.221761	0.37788	0.710918
-0.03542	0.48594	0.270747	0.769848	0.218295	0.369089	0.750309
-0.03504	0.443955	0.276344	0.763379	0.219475	0.355932	0.753111
-0.03467	0.403732	0.280015	0.760425	0.225519	0.33947	0.745143
-0.03429	0.36861	0.277984	0.758819	0.236599	0.321406	0.747354
-0.03392	0.341354	0.267555	0.761048	0.252719	0.303986	0.755355
-0.03354	0.323915	0.247884	0.772078	0.273701	0.289708	0.751552
-0.03316	0.317292	0.220242	0.79087	0.299266	0.280868	0.730132
-0.03279	0.321496	0.187722	0.808525	0.329179	0.279019	0.703483
-0.03241	0.335629	0.154477	0.816491	0.363382	0.284495	0.684668
-0.03204	0.358057	0.124717	0.813786	0.402011	0.296161	0.668874
-0.03166	0.38666	0.101764	0.805103	0.445244	0.311481	0.636636
-0.03128	0.41914	0.0873954	0.795219	0.492995	0.326916	0.577039
-0.03091	0.453324	0.0816455	0.787261	0.544537	0.338547	0.505024
-0.03053	0.487442	0.0830566	0.783044	0.59821	0.34282	0.452039
-0.03016	0.520304	0.0892542	0.781228	0.651382	0.337287	0.43926
-0.02978	0.551354	0.0976475	0.776372	0.700742	0.321226	0.463032
-0.0294	0.580571	0.106043	0.763652	0.742887	0.296023	0.505146
-0.02903	0.608254	0.113003	0.746387	0.775041	0.265146	0.550391
-0.02865	0.634743	0.117859	0.73708	0.795621	0.233652	0.592058
-0.02828	0.660166	0.120416	0.748335	0.804508	0.207239	0.628304
-0.0279	0.684287	0.120482	0.781758	0.802929	0.191051	0.660513
-0.02752	0.706505	0.117481	0.826234	0.793083	0.188534	0.691817
-0.02715	0.72597	0.110366	0.867178	0.77764	0.200677	0.721066
-0.02677	0.741768	0.0979407	0.89626	0.759271	0.22585	0.740384
-0.02639	0.753071	0.0794419	0.912379	0.740308	0.260234	0.743681
-0.02602	0.759211	0.0551136	0.91612	0.722542	0.298677	0.734828
-0.02564	0.759644	0.0264542	0.906502	0.707164	0.335667	0.721758
-0.02527	0.753889	-0.003996	0.882222	0.694798	0.366168	0.706066
-0.02489	0.741505	-0.0332475	0.843101	0.685578	0.38618	0.685565
-0.02451	0.722192	-0.0585922	0.790496	0.679233	0.393053	0.664997
-0.02414	0.696015	-0.0782115	0.729465	0.675173	0.385642	0.6556
-0.02376	0.663693	-0.0914872	0.670414	0.672579	0.364384	0.66343
-0.02339	0.626799	-0.0989724	0.624886	0.670481	0.331323	0.684422
-0.02301	0.587761	-0.102072	0.597847	0.667829	0.289977	0.71103
-0.02263	0.549587	-0.102541	0.586163	0.663546	0.244967	0.737626
-0.02226	0.515363	-0.101907	0.584924	0.656607	0.201393	0.760144
-0.02188	0.487656	-0.100965	0.591315	0.646165	0.164039	0.778059
-0.02151	0.468017	-0.0994572	0.601019	0.631711	0.136604	0.796803
-0.02113	0.456745	-0.0960628	0.60568	0.613196	0.121149	0.819462
-0.02075	0.452968	-0.0887423	0.598845	0.591043	0.117869	0.834329
-0.02038	0.455011	-0.075347	0.583193	0.566024	0.125218	0.820694
-0.02	0.460898	-0.0542848	0.567596	0.539091	0.1403	0.77347
-0.01963	0.46883	-0.0249909	0.556606	0.51129	0.159442	0.71592
-0.01925	0.477478	0.0119524	0.545117	0.483824	0.178848	0.680533
-0.01887	0.486057	0.0550301	0.524882	0.458186	0.195254	0.679313
-0.0185	0.494182	0.102181	0.496643	0.43621	0.206487	0.69684
-0.01812	0.501598	0.151162	0.474998	0.419884	0.211818	0.710122
-0.01774	0.507905	0.199775	0.478489	0.410905	0.21201	0.711465
-0.01737	0.512358	0.245947	0.511195	0.410139	0.209019	0.713006
-0.01699	0.513819	0.287757	0.554954	0.417211	0.205432	0.731412
-0.01662	0.51087	0.32347	0.584355	0.430417	0.203824	0.767609
-0.01624	0.502078	0.351661	0.590006	0.44704	0.206239	0.802538
-0.01586	0.486342	0.371428	0.583559	0.463936	0.213911	0.816813
-0.01549	0.463251	0.382651	0.580761	0.47824	0.22722	0.813709
-0.01511	0.43336	0.386228	0.587083	0.487979	0.24581	0.815161
-0.01474	0.398298	0.384151	0.601853	0.492424	0.26875	0.832126
-0.01436	0.360651	0.379306	0.626118	0.492083	0.294726	0.846814
-0.01398	0.323629	0.374983	0.6576	0.488379	0.322234	0.832063
-0.01361	0.290545	0.3742	0.683524	0.483124	0.3498	0.784705
-0.01323	0.264229	0.379053	0.689354	0.478053	0.376185	0.732111
-0.01286	0.246485	0.390318	0.675348	0.474563	0.400556	0.705504
-0.01248	0.237726	0.40742	0.657794	0.473714	0.42252	0.71122
-0.0121	0.236878	0.42872	0.653398	0.476333	0.442011	0.727486
-0.01173	0.241582	0.451943	0.667873	0.483029	0.45898	0.724468
-0.01135	0.248667	0.474601	0.698326	0.494	0.473013	0.688058
-0.01098	0.254808	0.494289	0.738733	0.508748	0.483052	0.629901
-0.0106	0.257218	0.508893	0.781501	0.525906	0.487426	0.577776
-0.01022	0.254242	0.516716	0.82077	0.543428	0.484307	0.554462
-0.00985	0.245706	0.516556	0.857809	0.55916	0.47244	0.563553
-0.00947	0.232966	0.507703	0.897943	0.571649	0.451867	0.594165
-0.0091	0.218628	0.489886	0.93913	0.580836	0.424258	0.63552
-0.00872	0.20602	0.463218	0.968336	0.588327	0.392647	0.682934
-0.00834	0.198509	0.4282	0.97341	0.597046	0.360621	0.730827
-0.00797	0.19883	0.385755	0.955147	0.610332	0.331274	0.76787
-0.00759	0.208552	0.337234	0.923891	0.630729	0.306332	0.785598
-0.00721	0.227781	0.284295	0.887717	0.65888	0.285781	0.790804
-0.00684	0.255167	0.228696	0.849002	0.692911	0.268091	0.802713
-0.00646	0.288197	0.172134	0.810894	0.728572	0.250919	0.833447
-0.00609	0.323707	0.116241	0.780402	0.760166	0.232005	0.872596
-0.00571	0.358494	0.0627312	0.762249	0.782014	0.210003	0.894745
-0.00533	0.389922	0.0135394	0.752069	0.790025	0.185045	0.882145
-0.00496	0.416362	-0.0292429	0.739154	0.782845	0.158966	0.838434
-0.00458	0.437407	-0.0636795	0.717337	0.762204	0.13513	0.782986
-0.00421	0.453798	-0.0884148	0.693143	0.732349	0.117894	0.737492
-0.00383	0.467119	-0.102979	0.682636	0.698769	0.111726	0.716616
-0.00345	0.479329	-0.107817	0.699316	0.666663	0.120132	0.721684
-0.00308	0.492271	-0.104044	0.744501	0.639669	0.144624	0.738058
-0.0027	0.507266	-0.0930764	0.808002	0.619212	0.184035	0.745932
-0.00233	0.524856	-0.0762904	0.874723	0.604574	0.23446	0.741485
-0.00195	0.544737	-0.0548329	0.928584	0.593496	0.289903	0.742025
-0.00157	0.565832	-0.0296111	0.954274	0.583022	0.343529	0.761242
-0.0012	0.58646	-0.00144908	0.94344	0.570292	0.389167	0.783458
-0.00082	0.604557	0.0286684	0.903485	0.553132	0.422648	0.775082
-0.00045	0.617927	0.059394	0.856929	0.530391	0.442586	0.722893
-7e-05	0.62451	0.0889966	0.826951	0.502073	0.450422	0.651124
0.00031	0.622691	0.11559	0.821783	0.46927	0.449741	0.598433
0.00068	0.611595	0.137548	0.832618	0.433966	0.445094	0.587801
0.00106	0.591354	0.153928	0.844325	0.39871	0.440635	0.620757
0.00144	0.563226	0.164749	0.846398	0.366258	0.438925	0.686659
0.00181	0.529523	0.171049	0.836117	0.339227	0.440207	0.766162
0.00219	0.49328	0.174775	0.816647	0.31984	0.442365	0.833823
0.00256	0.457717	0.178589	0.794736	0.309753	0.441607	0.872726
0.00294	0.425595	0.1856	0.778157	0.309935	0.433717	0.889662
0.00332	0.39863	0.198928	0.771259	0.320557	0.415477	0.90921
0.00369	0.37713	0.221088	0.771314	0.340876	0.385797	0.950171
0.00407	0.359971	0.253257	0.770729	0.369173	0.34615	1.00889
0.00444	0.344914	0.294701	0.764571	0.402819	0.300165	1.06242
0.00482	0.329179	0.342658	0.755124	0.438516	0.252539	1.08321
0.0052	0.31011	0.392821	0.747587	0.472695	0.207675	1.05471
0.00557	0.285775	0.440308	0.742864	0.501914	0.168529	0.982967
0.00595	0.255349	0.480757	0.738062	0.523129	0.136068	0.897246
0.00632	0.219236	0.511164	0.733752	0.533754	0.109518	0.833492
0.0067	0.178925	0.530207	0.735997	0.531633	0.0872676	0.808146
0.00708	0.13665	0.538075	0.748507	0.51512	0.0680949	0.805332
0.00745	0.0949499	0.536005	0.766427	0.483475	0.0521776	0.792431
0.00783	0.0562175	0.52578	0.78147	0.437525	0.0414686	0.751585
0.0082	0.0223405	0.509329	0.79087	0.380294	0.0392315	0.695348
0.00858	-0.00550153	0.488446	0.797542	0.317168	0.0489001	0.648485
0.00896	-0.0268486	0.464572	0.803762	0.255277	0.0727359	0.615797
0.00933	-0.0417891	0.438616	0.80985	0.202105	0.110832	0.575796
0.00971	-0.0506676	0.410881	0.818954	0.163719	0.160834	0.510386
0.01008	-0.053771	0.381163	0.837489	0.143221	0.218419	0.432941
0.01046	-0.0510972	0.349077	0.867381	0.140021	0.278258	0.377694
0.01084	-0.0422937	0.314507	0.899455	0.150203	0.335097	0.365049
0.01121	-0.0267906	0.277993	0.917133	0.167898	0.384651	0.388092
0.01159	-0.00408736	0.240849	0.908552	0.187177	0.424157	0.431077
0.01197	0.0259001	0.204935	0.876625	0.20382	0.45256	0.486294
0.01234	0.0625521	0.172174	0.837099	0.21638	0.470345	0.5484
0.01272	0.104415	0.144035	0.803669	0.226237	0.479068	0.606304
0.01309	0.149268	0.12122	0.774852	0.23673	0.480739	0.651909
0.01347	0.194377	0.103698	0.739949	0.251778	0.47724	0.690142
0.01385	0.236849	0.09101	0.699479	0.274518	0.46999	0.73076
0.01422	0.274014	0.0826991	0.672339	0.306397	0.459928	0.773567
0.0146	0.303729	0.0786403	0.676696	0.346861	0.447697	0.808484
0.01497	0.324578	0.0791595	0.709433	0.393536	0.433874	0.826511
0.01535	0.335941	0.0849274	0.752965	0.442655	0.419097	0.825346
0.01573	0.337961	0.0967095	0.797706	0.489596	0.404124	0.810032
0.0161	0.331432	0.115079	0.846063	0.529464	0.389886	0.795065
0.01648	0.317669	0.140177	0.896338	0.557781	0.377614	0.798932
0.01685	0.298354	0.171553	0.93796	0.57122	0.368922	0.825409
0.01723	0.275396	0.208089	0.967922	0.568228	0.365689	0.852657
0.01761	0.250808	0.247978	0.998555	0.549304	0.369647	0.851846
0.01798	0.226592	0.288751	1.03851	0.516796	0.381759	0.818007
0.01836	0.204638	0.327384	1.07429	0.474277	0.401662	0.775275
0.01873	0.186608	0.360536	1.08268	0.425727	0.427482	0.751924
0.01911	0.173812	0.384937	1.05847	0.374816	0.45614	0.758138
0.01949	0.167061	0.397888	1.01941	0.324444	0.484061	0.787957
0.01986	0.166532	0.397718	0.983932	0.276606	0.507991	0.831542
0.02024	0.171671	0.384065	0.95383	0.232454	0.525633	0.878178
0.02062	0.181202	0.357843	0.920851	0.192431	0.535931	0.912827
0.02099	0.19328	0.320974	0.882775	0.156383	0.538988	0.920054
0.02137	0.205797	0.275986	0.847411	0.123624	0.535704	0.896345
0.02174	0.216791	0.225685	0.823724	0.0930323	0.527263	0.857074
0.02212	0.224875	0.172969	0.813334	0.0632374	0.51458	0.826492
0.0225	0.229561	0.120749	0.810793	0.0329544	0.497869	0.816262
0.02287	0.231368	0.0718567	0.810317	0.00139893	0.47651	0.813798
0.02325	0.231694	0.0288437	0.811557	-0.0313389	0.449336	0.795508
0.02362	0.232455	-0.00632735	0.81879	-0.0641212	0.415326	0.751027
0.024	0.235628	-0.0325915	0.834948	-0.0948922	0.374462	0.6906
0.02438	0.242827	-0.0499305	0.85742	-0.121126	0.328381	0.63072
0.02475	0.255042	-0.0592582	0.878979	-0.140471	0.280475	0.581869
0.02513	0.27261	-0.0620474	0.89138	-0.151387	0.235323	0.550621
0.0255	0.295389	-0.0598207	0.889065	-0.153532	0.19762	0.539666
0.02588	0.323041	-0.0536867	0.873094	-0.147739	0.170972	0.537716
0.02626	0.355277	-0.0440815	0.852283	-0.135584	0.156997	0.521092
0.02663	0.391965	-0.0307757	0.836982	-0.118733	0.154993	0.479108
0.02701	0.433023	-0.0130922	0.83024	-0.0983823	0.162248	0.43283
0.02738	0.478145	0.00980117	0.82826	-0.0750378	0.174839	0.416839
0.02776	0.526458	0.0386513	0.829991	-0.0487439	0.188624	0.445117
0.02814	0.576255	0.0739797	0.841106	-0.0196108	0.200134	0.503732
0.02851	0.624924	0.115999	0.865464	0.0116556	0.207118	0.570802
0.02889	0.669166	0.164512	0.897039	0.0435424	0.20867	0.630332
0.02926	0.705471	0.218753	0.924507	0.0740151	0.205039	0.670289
0.02964	0.730793	0.277244	0.941078	0.101241	0.197311	0.683064
0.03002	0.743245	0.337763	0.946441	0.124434	0.187176	0.671133
0.03039	0.742676	0.397542	0.942933	0.144411	0.176826	0.643004
0.03077	0.730952	0.453669	0.934164	0.163533	0.168897	0.604183
0.03115	0.711873	0.503601	0.924577	0.185007	0.166311	0.562087
0.03152	0.690689	0.545596	0.915941	0.211797	0.1719	0.535468
0.0319	0.673301	0.578903	0.906455	0.245587	0.187855	0.542557
0.03227	0.665285	0.603654	0.896291	0.28616	0.215132	0.578368
0.03265	0.670921	0.620488	0.889962	0.331352	0.253001	0.618752
0.03303	0.692432	0.630052	0.888816	0.377517	0.298945	0.648991
0.0334	0.729596	0.632529	0.887	0.420305	0.348974	0.672767
0.03378	0.77981	0.627388	0.88244	0.455488	0.398366	0.69003
0.03415	0.838598	0.613461	0.886774	0.479673	0.44263	0.686655
0.03453	0.900436	0.589412	0.913447	0.490775	0.478369	0.657063
0.03491	0.959702	0.554521	0.956418	0.488236	0.503735	0.620501
0.03528	1.01151	0.509554	0.991142	0.473035	0.518302	0.599899
0.03566	1.0523	0.457364	0.998867	0.447519	0.522515	0.595333
0.03603	1.07995	0.402924	0.981563	0.415101	0.517063	0.592341
0.03641	1.09371	0.35263	0.951866	0.379842	0.502535	0.586491
0.03679	1.09371	0.313014	0.919176	0.345934	0.479531	0.58395
0.03716	1.08065	0.289244	0.890889	0.317133	0.449087	0.583872
0.03754	1.05543	0.283904	0.877132	0.29621	0.41308	0.576552
0.03791	1.01913	0.296467	0.883796	0.284524	0.374332	0.556293
0.03829	0.97302	0.323586	0.904343	0.281829	0.33627	0.523232
0.03867	0.918787	0.360065	0.92623	0.286389	0.302261	0.476261
0.03904	0.85862	0.400143	0.943354	0.295414	0.274893	0.420028
0.03942	0.79519	0.438674	0.955942	0.305723	0.255448	0.377694
0.0398	0.731449	0.47194	0.9609	0.31446	0.243758	0.378822
0.04017	0.670303	0.497965	0.950517	0.319621	0.238411	0.428018
0.04055	0.614237	0.516373	0.922519	0.320266	0.237228	0.498009
0.04092	0.564991	0.527904	0.885792	0.316377	0.237854	0.561235
0.0413	0.523361	0.533749	0.853741	0.308534	0.23833	0.619027
0.04168	0.489176	0.534894	0.834769	0.297644	0.237559	0.690789
0.04205	0.461453	0.531666	0.830451	0.284906	0.235588	0.780667
0.04243	0.438703	0.523655	0.840007	0.272038	0.233651	0.865507
0.0428	0.419321	0.510044	0.863468	0.261555	0.233942	0.916195
0.04318	0.401976	0.490236	0.900227	0.256807	0.239182	0.925636
0.04356	0.385908	0.464536	0.944695	0.261559	0.252061	0.914271
0.04393	0.371049	0.434616	0.984392	0.279147	0.274706	0.910751
0.04431	0.357936	0.403553	1.00485	0.311492	0.308279	0.927612
0.04468	0.347454	0.375377	0.999412	0.358367	0.352749	0.953137
0.04506	0.340474	0.354257	0.973932	0.417266	0.406806	0.963411
0.04544	0.337521	0.343578	0.940907	0.483951	0.467855	0.940499
0.04581	0.338557	0.345189	0.909939	0.553494	0.532093	0.881601
0.04619	0.34296	0.359057	0.884685	0.621388	0.594724	0.797369
0.04656	0.349677	0.383368	0.86629	0.684257	0.650466	0.705504
0.04694	0.357502	0.415006	0.855035	0.739918	0.694384	0.622994
0.04732	0.365365	0.450216	0.84816	0.786851	0.722971	0.559727
0.04769	0.372547	0.485284	0.839562	0.823501	0.735105	0.51851
0.04807	0.378754	0.51713	0.823646	0.847928	0.73248	0.50141
0.04844	0.384069	0.543737	0.798844	0.858118	0.719233	0.512574
0.04882	0.38882	0.564353	0.768305	0.852878	0.7008	0.552649
0.0492	0.393448	0.579404	0.739551	0.832875	0.682412	0.61404
0.04957	0.398433	0.5901	0.722754	0.801236	0.6678	0.68424
0.04995	0.404297	0.597814	0.72383	0.763294	0.65859	0.749148
0.05033	0.411666	0.603459	0.736441	0.725472	0.654522	0.790134
0.0507	0.421329	0.607102	0.745015	0.693715	0.654256	0.786633
0.05108	0.434242	0.608002	0.741087	0.672074	0.656337	0.733991
0.05145	0.451428	0.605054	0.73528	0.661994	0.659848	0.657588
0.05183	0.473783	0.597431	0.747073	0.662483	0.664574	0.597235
0.05221	0.501819	0.58512	0.782125	0.671002	0.670698	0.572053
0.05258	0.535416	0.569127	0.825641	0.684588	0.678313	0.566504
0.05296	0.573649	0.551256	0.860709	0.700756	0.687015	0.55435
0.05333	0.614751	0.533601	0.887257	0.71786	0.695789	0.53056
0.05371	0.656239	0.51792	0.917375	0.734916	0.703218	0.514089
0.05409	0.69517	0.505134	0.956418	0.751083	0.707934	0.523028
0.05446	0.72849	0.495049	0.997261	0.765147	0.709131	0.553989
0.05484	0.753398	0.486406	1.03241	0.775309	0.70693	0.586242
0.05521	0.767657	0.477198	1.06202	0.779415	0.702419	0.601366
0.05559	0.769812	0.465185	1.08612	0.775571	0.697305	0.595832
0.05597	0.759277	0.44844	1.09674	0.762875	0.69326	0.576619
0.05634	0.736331	0.425793	1.08612	0.741895	0.691219	0.5493
0.05672	0.702046	0.397055	1.06023	0.714682	0.690902	0.513683
0.05709	0.658185	0.363045	1.0373	0.684257	0.690746	0.470147
0.05747	0.607114	0.325454	1.03114	0.653843	0.688254	0.426194
0.05785	0.55171	0.28662	1.03923	0.626136	0.680572	0.395348
0.05822	0.495254	0.249268	1.04743	0.602861	0.665079	0.391564
0.0586	0.441271	0.216222	1.04351	0.584681	0.639827	0.424274
0.05898	0.393297	0.190078	1.02594	0.571323	0.603818	0.493547
0.05935	0.354564	0.172865	1.00206	0.561822	0.557153	0.586659
0.05973	0.327668	0.165732	0.978866	0.554778	0.501111	0.682729
0.0601	0.314245	0.16873	0.956285	0.54866	0.438117	0.76512
0.06048	0.314751	0.180765	0.930283	0.542158	0.37155	0.828304
0.06086	0.328381	0.199787	0.901903	0.534562	0.305363	0.871762
0.06123	0.353149	0.223154	0.879003	0.526063	0.243585	0.893562
0.06161	0.38614	0.24807	0.867786	0.517818	0.189824	0.895817
0.06198	0.423878	0.271926	0.867365	0.51169	0.146921	0.891623
0.06236	0.462756	0.292464	0.875869	0.509691	0.116786	0.896412
0.06274	0.49945	0.307822	0.896073	0.513284	0.10041	0.910873
0.06311	0.531249	0.316608	0.928599	0.522852	0.0979555	0.919526
0.06349	0.556242	0.318155	0.963838	0.537542	0.10883	0.909939
0.06386	0.57334	0.312883	0.989435	0.555582	0.131689	0.889651
0.06424	0.582183	0.302561	1.00443	0.574904	0.164401	0.880124
0.06462	0.582947	0.290181	1.01694	0.593773	0.204053	0.89441
0.06499	0.576151	0.279317	1.02725	0.6111	0.247103	0.922387
0.06537	0.562499	0.273156	1.02351	0.626309	0.289712	0.940324
0.06574	0.542786	0.273583	0.998477	0.638882	0.328229	0.938255
0.06612	0.517872	0.2807	0.96277	0.647895	0.359671	0.937879
0.0665	0.488693	0.292935	0.934881	0.651884	0.382094	0.976533
0.06687	0.456268	0.307611	0.922933	0.649202	0.394729	1.0674
0.06725	0.421703	0.321662	0.921701	0.638715	0.397929	1.17892
0.06762	0.386154	0.33223	0.923759	0.620511	0.392984	1.25906
0.068	0.350783	0.337021	0.926674	0.596278	0.381897	1.27833
0.06838	0.316711	0.334468	0.93008	0.569148	0.36711	1.24549
0.06875	0.284982	0.323812	0.931927	0.543085	0.351172	1.18852
0.06913	0.256532	0.305192	0.930306	0.522042	0.336339	1.13166
0.06951	0.232167	0.279729	0.928085	0.50914	0.324197	1.08859
0.06988	0.212521	0.249529	0.934375	0.506053	0.315479	1.06374
0.07026	0.198009	0.21751	0.958546	0.512706	0.310162	1.05308
0.07063	0.188772	0.187025	0.998165	0.527312	0.307853	1.04878
0.07101	0.184647	0.161312	1.03377	0.546761	0.308251	1.04592
0.07139	0.185183	0.142938	1.0423	0.567276	0.31149	1.04088
0.07176	0.189728	0.133389	1.01976	0.585218	0.318182	1.02552
0.07214	0.19758	0.13295	0.986317	0.597785	0.329171	0.993967
0.07251	0.208169	0.14091	0.966169	0.603443	0.345139	0.956326
0.07289	0.221223	0.155951	0.966574	0.601965	0.366231	0.933298
0.07327	0.236861	0.176557	0.97903	0.59414	0.391835	0.931441
0.07364	0.255562	0.20128	0.99274	0.581325	0.420554	0.934281
0.07402	0.278026	0.228794	0.999763	0.565028	0.450354	0.925361
0.07439	0.304926	0.257835	0.993379	0.546649	0.478834	0.90918
0.07477	0.33666	0.287134	0.972856	0.527413	0.503579	0.89837
0.07515	0.373143	0.315465	0.949231	0.508401	0.522549	0.889215
0.07552	0.413719	0.341837	0.936666	0.490606	0.53441	0.865949
0.0759	0.457219	0.365757	0.936097	0.474921	0.538721	0.826581
0.07627	0.502136	0.387425	0.935108	0.462079	0.535941	0.788865
0.07665	0.546877	0.407737	0.926011	0.452577	0.527246	0.767256
0.07703	0.59003	0.428038	0.915925	0.446623	0.514255	0.755478
0.0774	0.630574	0.449654	0.914374	0.444142	0.498739	0.736923
0.07778	0.667996	0.473344	0.917585	0.444789	0.482358	0.704186
0.07816	0.702267	0.498844	0.912114	0.447963	0.466457	0.663817
0.07853	0.733708	0.524679	0.892144	0.452792	0.451936	0.629465
0.07891	0.762747	0.548345	0.867638	0.458171	0.439212	0.616028
0.07928	0.789645	0.566878	0.855237	0.462927	0.428314	0.634091
0.07966	0.814251	0.577656	0.864224	0.466137	0.419053	0.681628
0.08004	0.835873	0.579185	0.890944	0.467511	0.411196	0.742144
0.08041	0.853284	0.571556	0.92386	0.467632	0.404521	0.795966
0.08079	0.864894	0.556397	0.952559	0.467874	0.398727	0.833216
0.08116	0.869016	0.536323	0.972303	0.469953	0.393243	0.85355
0.08154	0.864186	0.514133	0.981274	0.475295	0.387074	0.856177
0.08192	0.849451	0.492075	0.976948	0.484518	0.378787	0.835799
0.08229	0.824578	0.471446	0.959403	0.497269	0.366704	0.789818
0.08267	0.790161	0.452604	0.937625	0.512477	0.349264	0.727073
0.08304	0.747609	0.435247	0.926502	0.528856	0.325467	0.667494
0.08342	0.699029	0.418766	0.933595	0.545401	0.295281	0.630809
0.0838	0.64702	0.40248	0.951546	0.561622	0.259886	0.621926
0.08417	0.594388	0.385739	0.966925	0.577463	0.221641	0.626648
0.08455	0.543836	0.367973	0.973573	0.592959	0.183728	0.625845
0.08492	0.497677	0.348832	0.97369	0.607833	0.149539	0.616463
0.0853	0.457651	0.328436	0.969583	0.621244	0.121969	0.613929
0.08568	0.42488	0.307636	0.962342	0.631814	0.102853	0.628825
0.08605	0.399989	0.288101	0.958359	0.637932	0.0926913	0.6462
0.08643	0.383329	0.272057	0.96701	0.638208	0.0907022	0.638795
0.0868	0.375212	0.261723	0.985406	0.631874	0.0951441	0.603263
0.08718	0.37604	0.25861	0.991368	0.618978	0.103772	0.573463
0.08756	0.386252	0.263012	0.960806	0.600327	0.114342	0.589193
0.08793	0.406084	0.273898	0.891988	0.577249	0.125063	0.65409
0.08831	0.435221	0.289293	0.806327	0.551295	0.13489	0.730995
0.08869	0.472472	0.306941	0.725957	0.524003	0.14358	0.778386
0.08906	0.515609	0.324995	0.659283	0.496786	0.151462	0.785944
0.08944	0.561452	0.342452	0.610388	0.470948	0.159036	0.774192
0.08981	0.606211	0.359212	0.590668	0.447792	0.166598	0.766318
0.09019	0.646012	0.375798	0.609087	0.428732	0.174077	0.764736
0.09057	0.677466	0.392883	0.654973	0.415279	0.181127	0.751805
0.09094	0.698163	0.410757	0.702566	0.408796	0.187353	0.707874
0.09132	0.706989	0.428911	0.735046	0.410021	0.192494	0.628691
0.09169	0.704222	0.445828	0.755779	0.418491	0.196432	0.529406
0.09207	0.691425	0.459069	0.774291	0.432158	0.199062	0.435163
0.09245	0.671163	0.465657	0.791268	0.447452	0.200142	0.367546
0.09282	0.646637	0.462684	0.803552	0.459916	0.199263	0.33609
0.0932	0.621263	0.447995	0.81568	0.465239	0.195958	0.336424
0.09357	0.598274	0.420744	0.835805	0.46036	0.189946	0.351983
0.09395	0.580372	0.381676	0.862665	0.444231	0.181408	0.360673
0.09433	0.569469	0.333043	0.885581	0.417984	0.171205	0.34955
0.0947	0.566532	0.2782	0.897865	0.38448	0.160974	0.329052
0.09508	0.571541	0.221031	0.903376	0.347462	0.152988	0.329458
0.09545	0.583561	0.165382	0.908863	0.310641	0.149788	0.376142
0.09583	0.600911	0.114646	0.91644	0.277048	0.153617	0.465574
0.09621	0.621407	0.0715493	0.926035	0.248819	0.165834	0.567192
0.09658	0.642652	0.038099	0.939052	0.227371	0.18652	0.648493
0.09696	0.662327	0.0156057	0.955202	0.213773	0.214433	0.696416
0.09734	0.678446	0.00469433	0.969598	0.209015	0.247319	0.716296
0.09771	0.689546	0.00527298	0.977541	0.21398	0.282457	0.716779
0.09809	0.694775	0.0164887	0.980339	0.229098	0.317239	0.701514
0.09846	0.6939	0.0367438	0.982537	0.253847	0.349612	0.675037
0.09884	0.687243	0.0638445	0.984829	0.286382	0.378316	0.649992
0.09922	0.675595	0.0952878	0.983636	0.32353	0.402925	0.641232
0.09959	0.660133	0.128613	0.977159	0.361223	0.423694	0.65064
0.09997	0.642349	0.161695	0.967322	0.395273	0.441287	0.663099
0.10034	0.623991	0.192902	0.95521	0.422206	0.456444	0.663073
0.10072	0.606954	0.221088	0.938903	0.439888	0.469678	0.653174
0.1011	0.593124	0.245507	0.918435	0.447762	0.481098	0.648764
0.10147	0.584153	0.265686	0.89951	0.44664	0.490395	0.653576
0.10185	0.58121	0.281336	0.887561	0.438202	0.496973	0.650353
0.10222	0.584781	0.292279	0.879455	0.424384	0.500198	0.622045
0.1026	0.594595	0.298427	0.866368	0.406921	0.499706	0.575618
0.10298	0.609697	0.299827	0.846047	0.387156	0.495706	0.534947
0.10335	0.628669	0.29677	0.827341	0.366164	0.489189	0.512991
0.10373	0.649923	0.289934	0.819343	0.345067	0.481905	0.501619
0.1041	0.671979	0.280491	0.820567	0.325341	0.476047	0.489818
0.10448	0.69364	0.270086	0.823794	0.30893	0.473676	0.480474
0.10486	0.71403	0.26065	0.828596	0.298053	0.476132	0.482811
0.10523	0.732518	0.25405	0.841916	0.294774	0.483695	0.496561
0.10561	0.748582	0.251645	0.866079	0.300489	0.495684	0.513546
0.10598	0.761708	0.253851	0.892768	0.31556	0.510919	0.53181
0.10636	0.771371	0.25989	0.911389	0.339251	0.528282	0.557443
0.10674	0.777121	0.267819	0.918996	0.369998	0.547046	0.589841
0.10711	0.778763	0.274933	0.919784	0.405883	0.566828	0.614145
0.10749	0.776521	0.278437	0.919526	0.445105	0.587223	0.615607
0.10787	0.771158	0.276208	0.922948	0.486279	0.607381	0.597819
0.10824	0.763935	0.267395	0.931608	0.528473	0.625785	0.578464
0.10862	0.756439	0.252681	0.941125	0.571059	0.640342	0.567122
0.10899	0.750273	0.234117	0.944648	0.61348	0.648788	0.556162
0.10937	0.746699	0.214601	0.942933	0.655068	0.649241	0.537623
0.10975	0.74633	0.197144	0.945887	0.694912	0.640738	0.521219
0.11012	0.74896	0.184116	0.958857	0.731826	0.623595	0.527218
0.1105	0.753585	0.176709	0.971181	0.764378	0.599491	0.566854
0.11087	0.758621	0.174769	0.965116	0.791037	0.571266	0.639721
0.11125	0.762256	0.17707	0.935076	0.810424	0.542472	0.74508
0.11163	0.762853	0.181934	0.893407	0.821605	0.516808	0.878048
0.112	0.759281	0.187991	0.859423	0.824319	0.497556	1.01188
0.11238	0.751117	0.194795	0.847497	0.819019	0.487141	1.10444
0.11275	0.738655	0.203035	0.862322	0.806682	0.486854	1.13746
0.11313	0.722762	0.214227	0.897328	0.788474	0.49672	1.13806
0.11351	0.70463	0.229929	0.937235	0.7654	0.515499	1.14475
0.11388	0.68548	0.250758	0.968406	0.738107	0.54082	1.15874
0.11426	0.666321	0.275602	0.988477	0.706935	0.569495	1.14648
0.11463	0.647775	0.301409	1.00262	0.672204	0.59804	1.08671
0.11501	0.630027	0.323717	1.01277	0.634627	0.623329	0.994939
0.11539	0.612873	0.337788	1.0165	0.595635	0.643206	0.899322
0.11576	0.595881	0.339974	1.01408	0.557468	0.656815	0.812686
0.11614	0.578606	0.328847	1.00798	0.522962	0.664531	0.737284
0.11652	0.560828	0.305757	0.99479	0.49514	0.66757	0.68028
0.11689	0.542734	0.274649	0.967198	0.476803	0.667499	0.649877
0.11727	0.524986	0.241194	0.927243	0.470243	0.665901	0.644719
0.11764	0.508635	0.211448	0.889892	0.477079	0.664261	0.658987
0.11802	0.494882	0.190364	0.869057	0.498041	0.663953	0.691727
0.1184	0.484767	0.180581	0.866017	0.532603	0.666119	0.740242
0.11877	0.478883	0.181856	0.874809	0.578507	0.671326	0.791136
0.11915	0.477234	0.191362	0.891045	0.631481	0.679075	0.831311
0.11952	0.479293	0.204766	0.909503	0.685513	0.687454	0.865536
0.1199	0.484265	0.217716	0.920883	0.733835	0.693183	0.909791
0.12028	0.491438	0.227202	0.920719	0.77041	0.69222	0.965544
0.12065	0.500507	0.232332	0.918653	0.791376	0.680785	1.01172
0.12103	0.511721	0.234316	0.929386	0.795858	0.656431	1.02773
0.1214	0.525781	0.235796	0.954383	0.785861	0.618759	1.01763
0.12178	0.543505	0.239842	0.979357	0.765324	0.569483	1.00509
0.12216	0.565356	0.248995	0.990916	0.738797	0.511873	1.00687
0.12253	0.590998	0.264581	0.98942	0.710223	0.449908	1.01718
0.12291	0.619038	0.286393	0.983402	0.6822	0.38752	1.02021
0.12328	0.647057	0.312702	0.976839	0.655791	0.328258	1.01408
0.12366	0.671954	0.340545	0.966395	0.630815	0.275358	1.01458
0.12404	0.690519	0.366214	0.948919	0.606422	0.231986	1.03154
0.12441	0.700093	0.385918	0.926658	0.581758	0.201269	1.0489
0.12479	0.699133	0.396492	0.903633	0.556557	0.185859	1.03947
0.12516	0.687547	0.396052	0.880141	0.531479	0.187073	0.998481
0.12554	0.66671	0.384437	0.855237	0.508089	0.203978	0.94959
0.12592	0.639183	0.36331	0.834808	0.488463	0.232918	0.914587
0.12629	0.608185	0.335872	0.830801	0.474543	0.267882	0.89073
0.12667	0.576979	0.306245	0.847154	0.467504	0.301693	0.866351
0.12705	0.548284	0.278643	0.869696	0.467381	0.327652	0.845367
0.12742	0.523841	0.25655	0.877826	0.473088	0.34101	0.841057
0.1278	0.504222	0.24209	0.866212	0.482795	0.339757	0.851942
0.12817	0.488881	0.235727	0.847466	0.494467	0.324519	0.85969
0.12855	0.476422	0.236357	0.833335	0.506346	0.297733	0.849304
0.12893	0.465005	0.241757	0.82356	0.517233	0.262571	0.819046
0.1293	0.452797	0.249281	0.817496	0.526601	0.222069	0.77264
0.12968	0.43838	0.256613	0.825345	0.534621	0.17877	0.717181
0.13005	0.421044	0.262361	0.857381	0.542185	0.134847	0.670597
0.13043	0.400923	0.266291	0.907647	0.550871	0.0924278	0.655474
0.13081	0.378967	0.269163	0.95885	0.562725	0.0537448	0.677214
0.13118	0.356753	0.272236	0.99995	0.579801	0.0208662	0.717032
0.13156	0.336194	0.27669	1.02891	0.60357	-0.00493663	0.752832
0.13193	0.31919	0.283206	1.04065	0.634464	-0.0238669	0.779328
0.13231	0.307307	0.291848	1.02612	0.671775	-0.0379012	0.802523
0.13269	0.301539	0.302276	0.987097	0.713913	-0.0504179	0.823541
0.13306	0.302228	0.314131	0.942606	0.758808	-0.0651843	0.83747
0.13344	0.309118	0.327438	0.915013	0.804176	-0.0850404	0.843406
0.13381	0.321526	0.342838	0.914023	0.84756	-0.11077	0.846003
0.13419	0.338535	0.361557	0.935965	0.886309	-0.140579	0.847968
0.13457	0.35914	0.385103	0.971181	0.917741	-0.170366	0.848307
0.13494	0.382278	0.414766	1.0078	0.939602	-0.194667	0.848954
0.13532	0.406772	0.451056	1.03532	0.950694	-0.207975	0.857904
0.1357	0.431239	0.493292	1.05183	0.951293	-0.206034	0.882543
0.13607	0.454097	0.539456	1.06496	0.943111	-0.186768	0.92094
0.13645	0.473736	0.586417	1.08048	0.928744	-0.150653	0.961447
0.13682	0.488859	0.630439	1.09221	0.91088	-0.100486	0.992136
0.1372	0.498916	0.667842	1.08853	0.89166	-0.0406696	1.01061
0.13758	0.504442	0.695618	1.0676	0.872489	0.0237743	1.02274
0.13795	0.507162	0.711845	1.04096	0.854306	0.0882	1.0312
0.13833	0.509735	0.715801	1.02217	0.838083	0.1491	1.02932
0.1387	0.515197	0.707782	1.01559	0.8252	0.204471	1.00995
0.13908	0.526256	0.688739	1.01685	0.817427	0.253731	0.976436
0.13946	0.544645	0.659896	1.02014	0.816472	0.297332	0.938664
0.13983	0.570757	0.622509	1.02255	0.823272	0.336235	0.901246
0.14021	0.603651	0.57786	1.02302	0.837328	0.371528	0.863769
0.14058	0.641397	0.52742	1.01962	0.856405	0.404298	0.830928
0.14096	0.681631	0.473055	1.00912	0.876747	0.435729	0.811495
0.14134	0.722119	0.417101	0.989014	0.893773	0.467239	0.804998
0.14171	0.761161	0.362253	0.960432	0.903054	0.500407	0.799397
0.14209	0.797734	0.311311	0.929355	0.901281	0.536582	0.787083
0.14246	0.831385	0.26692	0.905114	0.886968	0.576268	0.774977
0.14284	0.861955	0.231407	0.896439	0.860705	0.618585	0.77292
0.14322	0.889268	0.206711	0.905769	0.824942	0.66109	0.778929
0.14359	0.912901	0.194299	0.925497	0.783352	0.700147	0.783064
0.14397	0.932119	0.19499	0.941265	0.739994	0.731732	0.78044
0.14434	0.945984	0.208649	0.942629	0.698502	0.752388	0.774215
0.14472	0.9536	0.233908	0.931639	0.661542	0.759974	0.770099
0.1451	0.954393	0.26807	0.919885	0.63066	0.753952	0.774189
0.14547	0.948365	0.307312	0.917328	0.606515	0.735238	0.790365
0.14585	0.936226	0.347172	0.92545	0.589326	0.705763	0.811729
0.14623	0.919383	0.383151	0.939932	0.579289	0.668048	0.819555
0.1466	0.89979	0.411263	0.956114	0.576755	0.624897	0.801295
0.14698	0.879684	0.42839	0.970775	0.582105	0.579246	0.768063
0.14735	0.861278	0.432463	0.982342	0.595397	0.534034	0.744652
0.14773	0.846449	0.42254	0.992226	0.615977	0.492052	0.74255
0.14811	0.836474	0.398874	1.00421	0.642268	0.45576	0.752586
0.14848	0.831855	0.362993	1.02033	0.671869	0.42716	0.764204
0.14886	0.832251	0.317714	1.03828	0.701965	0.407775	0.780243
0.14923	0.836547	0.267023	1.05457	0.729909	0.398683	0.807465
0.14961	0.843046	0.215768	1.06966	0.753764	0.400524	0.842345
0.14999	0.849765	0.169206	1.08754	0.772588	0.413383	0.874613
0.15036	0.854785	0.132476	1.10974	0.786391	0.436557	0.899408
0.15074	0.856557	0.110077	1.13065	0.795833	0.468321	0.91829
0.15111	0.854113	0.105353	1.14012	0.801856	0.505842	0.932093
0.15149	0.847109	0.120014	1.13264	0.805409	0.545378	0.941061
0.15187	0.835713	0.153743	1.11478	0.80734	0.582744	0.950216
0.15224	0.820376	0.204009	1.10172	0.808372	0.613951	0.966295
0.15262	0.801582	0.266239	1.10399	0.809081	0.635812	0.989167
0.15299	0.779662	0.334425	1.11836	0.809831	0.646374	1.01369
0.15337	0.754747	0.402088	1.13368	0.810719	0.645098	1.04054
0.15375	0.726866	0.463364	1.14379	0.811583	0.632811	1.07506
0.15412	0.69616	0.513908	1.14957	0.812067	0.611483	1.10959
0.1545	0.663117	0.551403	1.14932	0.811656	0.58385	1.11643
0.15488	0.628762	0.575577	1.13472	0.809649	0.552911	1.07128
0.15525	0.594693	0.587857	1.10076	0.805096	0.521345	0.983097
0.15563	0.562951	0.590811	1.05503	0.796839	0.490979	0.891091
0.156	0.535717	0.587552	1.01135	0.783752	0.462464	0.82852
0.15638	0.514885	0.581165	0.976598	0.765168	0.435272	0.795832
0.15676	0.501608	0.57419	0.948865	0.741334	0.407997	0.770519
0.15713	0.495907	0.568192	0.926736	0.7137	0.378839	0.734203
0.15751	0.496456	0.563488	0.913532	0.684871	0.346132	0.684076
0.15788	0.500612	0.559168	0.911264	0.658183	0.308829	0.626689
0.15826	0.504717	0.553439	0.91552	0.637	0.266901	0.571892
0.15864	0.504636	0.544244	0.918934	0.623887	0.221592	0.530388
0.15901	0.496439	0.52996	0.916299	0.619911	0.175443	0.506107
0.15939	0.477088	0.509937	0.904374	0.624242	0.13198	0.489803
0.15976	0.44498	0.484723	0.881216	0.63423	0.0950774	0.468994
0.16014	0.400258	0.455913	0.850085	0.645993	0.0681555	0.446412
0.16052	0.34481	0.425754	0.821838	0.655408	0.0534865	0.440257
0.16089	0.281989	0.396658	0.807808	0.659251	0.0518636	0.461614
0.16127	0.216115	0.370787	0.808844	0.656098	0.062739	0.499695
0.16164	0.151837	0.349776	0.814573	0.646649	0.0847115	0.536049
0.16202	0.0934972	0.334575	0.815251	0.633335	0.116079	0.568305
0.1624	0.0445643	0.325403	0.812734	0.619324	0.15517	0.610312
0.16277	0.00725515	0.32176	0.818369	0.607354	0.200308	0.669388
0.16315	-0.0176204	0.322526	0.841004	0.598829	0.249455	0.73194
0.16352	-0.0305684	0.32615	0.877865	0.593556	0.299785	0.776299
0.1639	-0.0331087	0.330943	0.915582	0.590168	0.347469	0.796617
0.16428	-0.0273439	0.335473	0.938779	0.587012	0.387883	0.809225
0.16465	-0.0155019	0.339004	0.939839	0.583077	0.416307	0.834199
0.16503	0.000447512	0.341886	0.924055	0.578531	0.428962	0.873083
0.16541	0.0190326	0.345728	0.906252	0.57461	0.424084	0.90726
0.16578	0.0393584	0.353208	0.899385	0.572956	0.402673	0.91688
0.16616	0.061053	0.367465	0.90407	0.574716	0.368607	0.897484
0.16653	0.0841341	0.391165	0.909869	0.579846	0.32803	0.857725
0.16691	0.108862	0.425532	0.907538	0.586946	0.28817	0.807413
0.16729	0.135612	0.469685	0.89845	0.593673	0.255933	0.752292
0.16766	0.164796	0.520514	0.890671	0.597543	0.236673	0.69565
0.16804	0.196817	0.573168	0.887951	0.596791	0.233414	0.638739
0.16841	0.232044	0.62199	0.885901	0.590945	0.246592	0.584214
0.16879	0.2708	0.661632	0.878769	0.580961	0.274238	0.54668
0.16917	0.313341	0.688061	0.866703	0.568926	0.312466	0.553818
0.16954	0.359816	0.699263	0.854785	0.557524	0.356153	0.621063
0.16992	0.41022	0.695507	0.84703	0.549477	0.399813	0.723292
0.17029	0.464315	0.679144	0.843218	0.547138	0.438569	0.80707
0.17067	0.521539	0.654	0.841106	0.552278	0.469079	0.839982
0.17105	0.58091	0.624495	0.840638	0.566017	0.490145	0.838638
0.17142	0.640977	0.594736	0.845798	0.588794	0.502754	0.841039
0.1718	0.699831	0.56781	0.862525	0.620303	0.509492	0.861763
0.17217	0.755241	0.545435	0.89421	0.659418	0.513528	0.885118
0.17255	0.804893	0.527988	0.938685	0.704159	0.517525	0.893104
0.17293	0.846742	0.514767	0.988975	0.751786	0.522865	0.884958
0.1733	0.879382	0.504325	1.03573	0.799039	0.529363	0.871557
0.17368	0.902389	0.494761	1.0688	0.842504	0.535461	0.864632
0.17406	0.916534	0.483956	1.0796	0.879	0.538717	0.872525
0.17443	0.923812	0.469847	1.06556	0.905938	0.536424	0.895549
0.17481	0.927258	0.450773	1.03237	0.921621	0.52624	0.922097
0.17518	0.930561	0.425877	0.989459	0.925461	0.506784	0.936662
0.17556	0.937537	0.395451	0.943596	0.918106	0.478143	0.93376
0.17594	0.951557	0.361098	0.89919	0.901405	0.442149	0.91858
0.17631	0.975022	0.325603	0.863679	0.878164	0.402278	0.894388
0.17669	1.00899	0.292508	0.846819	0.851701	0.36307	0.858778
0.17706	1.05299	0.265448	0.852112	0.825281	0.329192	0.815994
0.17744	1.10512	0.247411	0.87219	0.801608	0.304418	0.785699
0.17782	1.16225	0.240111	0.895145	0.782501	0.290876	0.792855
0.17819	1.2205	0.24367	0.91294	0.768813	0.288808	0.848582
0.17857	1.27565	0.256712	0.922153	0.760519	0.296845	0.940406
0.17894	1.3237	0.276821	0.921693	0.756885	0.312606	1.03848
0.17932	1.36122	0.301184	0.915224	0.756611	0.333321	1.11346
0.1797	1.38572	0.327161	0.91308	0.75795	0.356299	1.15541
0.18007	1.39577	0.352625	0.924499	0.758819	0.379173	1.17759
0.18045	1.39106	0.376051	0.946745	0.756937	0.400055	1.19876
0.18082	1.3723	0.396472	0.966605	0.749999	0.417688	1.22175
0.1812	1.34114	0.413446	0.974088	0.735905	0.431656	1.23227
0.18158	1.30002	0.427088	0.970043	0.713044	0.442562	1.21665
0.18195	1.25206	0.438085	0.959115	0.680639	0.452036	1.17501
0.18233	1.20092	0.447563	0.941172	0.639087	0.462459	1.11897
0.1827	1.15062	0.456743	0.915294	0.590171	0.476437	1.06411
0.18308	1.10527	0.466463	0.889112	0.537015	0.496117	1.02449
0.18346	1.06867	0.476815	0.876805	0.483756	0.522563	1.00619
0.18383	1.0439	0.487093	0.88587	0.434979	0.555359	1.00369
0.18421	1.03286	0.49616	0.909931	0.39507	0.592558	1.00855
0.18459	1.03599	0.503044	0.936121	0.367617	0.630984	1.02118
0.18496	1.0521	0.507475	0.956207	0.354964	0.666791	1.04635
0.18534	1.07854	0.510053	0.968226	0.357943	0.696132	1.07757
0.18571	1.11153	0.51195	0.972638	0.375811	0.715776	1.09721
0.18609	1.14675	0.514302	0.974018	0.406372	0.723537	1.09588
0.18647	1.17985	0.517577	0.985772	0.446249	0.718461	1.08127
0.18684	1.20712	0.521233	1.02435	0.491255	0.700794	1.06352
0.18722	1.22584	0.523776	1.09194	0.536811	0.671802	1.04409
0.18759	1.23452	0.52316	1.16671	0.578377	0.633585	1.02765
0.18797	1.23295	0.517352	1.21522	0.61189	0.588954	1.03244
0.18835	1.22196	0.504867	1.21522	0.634209	0.541378	1.07322
0.18872	1.2032	0.485164	1.16581	0.64355	0.494887	1.13745
0.1891	1.17869	0.458819	1.08118	0.639853	0.453803	1.19254
0.18947	1.15055	0.427482	0.982927	0.624976	0.422213	1.21679
0.18985	1.12056	0.39358	0.897858	0.60256	0.403245	1.21436
0.19023	1.09	0.359847	0.850958	0.577475	0.398321	1.20229
0.1906	1.05944	0.328758	0.850179	0.554878	0.406669	1.1953
0.19098	1.0288	0.302071	0.879463	0.53916	0.425333	1.20336
0.19135	0.997445	0.280607	0.912878	0.533129	0.449753	1.22947
0.19173	0.964493	0.264372	0.935817	0.537717	0.474777	1.26259
0.19211	0.929131	0.252924	0.949863	0.552257	0.495762	1.28121
0.19248	0.890943	0.245817	0.959941	0.575112	0.509391	1.27217
0.19286	0.850145	0.242893	0.964119	0.604324	0.513943	1.24232
0.19324	0.807667	0.244291	0.957221	0.638022	0.509072	1.20885
0.19361	0.76507	0.250197	0.939324	0.674511	0.495319	1.18512
0.19399	0.724331	0.260455	0.917897	0.712132	0.473744	1.17986
0.19436	0.687559	0.274261	0.903742	0.749084	0.445854	1.20002
0.19474	0.656703	0.290082	0.904654	0.783359	0.413797	1.24204
0.19512	0.633328	0.305886	0.91849	0.812861	0.380551	1.28346
0.19549	0.618458	0.319676	0.931101	0.835688	0.349833	1.29557
0.19587	0.612524	0.330144	0.926549	0.850463	0.32563	1.26784
0.19624	0.615372	0.337215	0.904358	0.856602	0.311467	1.21328
0.19662	0.626336	0.342192	0.884241	0.854417	0.309651	1.14965
0.197	0.644341	0.347377	0.889065	0.845041	0.320734	1.08466
0.19737	0.668002	0.355268	0.923135	0.830229	0.343326	1.02271
0.19775	0.695702	0.36765	0.969785	0.812112	0.374299	0.974579
0.19812	0.72562	0.384985	1.00943	0.792963	0.409382	0.948031
0.1985	0.755732	0.406331	1.03634	0.775007	0.444024	0.932714
0.19888	0.783813	0.429763	1.05814	0.760207	0.474311	0.907201
0.19925	0.807486	0.453028	1.08308	0.749997	0.49763	0.863988
0.19963	0.824378	0.474114	1.1109	0.744988	0.512831	0.81902
0.2	0.832394	0.491513	1.13513	0.744718	0.51987	0.79211
0.20038	0.830048	0.504188	1.15183	0.747637	0.519214	0.785326
0.20076	0.816808	0.511375	1.16428	0.751388	0.511423	0.787146
0.20113	0.793319	0.51239	1.17787	0.753381	0.497212	0.792672
0.20151	0.761438	0.50655	1.19066	0.751499	0.47797	0.81065
0.20188	0.724045	0.493245	1.19182	0.744715	0.456366	0.850826
0.20226	0.684667	0.472136	1.17278	0.733441	0.43657	0.910847
0.20264	0.646979	0.443404	1.13975	0.719518	0.423802	0.97631
0.20301	0.614329	0.407943	1.11158	0.705884	0.423283	1.0287
0.20339	0.589344	0.367399	1.10232	0.695972	0.438965	1.05272
0.20377	0.573707	0.324012	1.10666	0.693027	0.472558	1.0415
0.20414	0.568098	0.280335	1.10499	0.699488	0.523141	0.999207
0.20452	0.572274	0.238977	1.0837	0.716619	0.587416	0.937109
0.20489	0.585245	0.202501	1.05049	0.744466	0.660364	0.866236
0.20527	0.605495	0.173468	1.02869	0.782057	0.736027	0.794578
0.20565	0.631228	0.154487	1.03672	0.827663	0.808214	0.729581
0.20602	0.6606	0.148077	1.07247	0.878946	0.871107	0.679309
0.2064	0.691933	0.15627	1.11656	0.932964	0.919832	0.650815
0.20677	0.723885	0.180046	1.14854	0.986174	0.951042	0.650253
0.20715	0.755544	0.218858	1.15929	1.03465	0.963406	0.683581
0.20753	0.786439	0.270502	1.15148	1.07457	0.957865	0.751503
0.2079	0.816465	0.331414	1.13367	1.10297	0.937451	0.842155
0.20828	0.845739	0.397265	1.11561	1.11827	0.906658	0.93376
0.20865	0.87442	0.46363	1.104	1.12057	0.870519	1.00773
0.20903	0.902534	0.526494	1.09813	1.1114	0.833655	1.05762
0.20941	0.929826	0.582526	1.09098	1.09319	0.799581	1.08626
0.20978	0.955672	0.62914	1.07846	1.06865	0.770367	1.09881
0.21016	0.979071	0.664455	1.06615	1.04033	0.746675	1.10041
0.21053	0.998723	0.687238	1.06262	1.01034	0.728009	1.09525
0.21091	1.01321	0.696899	1.06727	0.980384	0.713075	1.08453
0.21129	1.02124	0.693584	1.07079	0.951775	0.700154	1.06741
0.21166	1.02197	0.678319	1.06845	0.925518	0.68748	1.04376
0.21204	1.0152	0.653124	1.06634	0.902289	0.673588	1.01158
0.21242	1.00157	0.620971	1.07131	0.882386	0.657592	0.962827
0.21279	0.982532	0.585469	1.08085	0.865703	0.639342	0.891389
0.21317	0.960123	0.550273	1.08901	0.851773	0.6194	0.809162
0.21354	0.936677	0.518352	1.09769	0.839857	0.598856	0.745065
0.21392	0.914423	0.491366	1.11415	0.829058	0.579043	0.719604
0.2143	0.895135	0.469393	1.13776	0.818415	0.561225	0.724888
0.21467	0.879892	0.451177	1.15674	0.807031	0.546284	0.735606
0.21505	0.868996	0.434805	1.15999	0.794308	0.534457	0.733819
0.21542	0.862057	0.418554	1.14674	0.780318	0.525152	0.714978
0.2158	0.858199	0.401533	1.12267	0.766183	0.516938	0.677069
0.21618	0.856351	0.383836	1.0922	0.754224	0.507793	0.619976
0.21655	0.855543	0.366166	1.05818	0.747678	0.49562	0.558924
0.21693	0.855158	0.349172	1.0251	0.749933	0.478911	0.525982
0.2173	0.855074	0.332944	0.996817	0.763523	0.457331	0.549278
0.21768	0.855679	0.316998	0.972342	0.789249	0.431974	0.632018
0.21806	0.857742	0.300822	0.948888	0.825775	0.405182	0.753386
0.21843	0.862179	0.284625	0.929246	0.869804	0.379971	0.884132
0.21881	0.869769	0.269754	0.922176	0.916727	0.359328	0.997689
0.21918	0.88092	0.258401	0.933385	0.961471	0.345666	1.07303
0.21956	0.895541	0.252643	0.957345	0.999297	0.340625	1.09763
0.21994	0.913073	0.253284	0.979903	1.0264	0.345194	1.07405
0.22031	0.932656	0.259154	0.989825	1.04028	0.359923	1.02274
0.22069	0.95336	0.267229	0.987783	1.03999	0.384934	0.972406
0.22106	0.974399	0.273537	0.983488	1.02615	0.419592	0.941545
0.22144	0.995232	0.274396	0.983699	1.00088	0.461975	0.927422
0.22182	1.01553	0.26744	0.984938	0.967492	0.508485	0.915373
0.22219	1.03501	0.252112	0.979817	0.930099	0.554012	0.898522
0.22257	1.05327	0.229577	0.968281	0.893016	0.592815	0.882454
0.22295	1.06965	0.202274	0.957782	0.860151	0.619938	0.871237
0.22332	1.08314	0.17335	0.952419	0.834435	0.632659	0.859705
0.2237	1.09258	0.146144	0.948124	0.817394	0.631379	0.845832
0.22407	1.09679	0.123795	0.941398	0.808946	0.619577	0.840332
0.22445	1.09491	0.108974	0.937025	0.807499	0.602812	0.851354
0.22483	1.08665	0.103728	0.940696	0.810357	0.587151	0.866679
0.2252	1.07244	0.109416	0.946862	0.814355	0.57755	0.867724
0.22558	1.05355	0.126673	0.941008	0.81659	0.576667	0.85959
0.22595	1.03198	0.155329	0.915278	0.815056	0.584401	0.870203
0.22633	1.01021	0.194264	0.87788	0.809049	0.598143	0.91589
0.22671	0.99087	0.241282	0.846484	0.799259	0.613619	0.983097
0.22708	0.976211	0.293166	0.835447	0.787548	0.626063	1.05022
0.22746	0.967661	0.34604	0.84883	0.776481	0.631449	1.11117
0.22783	0.96543	0.396015	0.880148	0.768703	0.627532	1.16607
0.22821	0.968341	0.439932	0.916151	0.766298	0.61441	1.2046
0.22859	0.973951	0.475927	0.944079	0.770268	0.594457	1.2182
0.22896	0.978975	0.503617	0.959083	0.780292	0.571627	1.22282
0.22934	0.979937	0.523885	0.965888	0.794809	0.550329	1.2484
0.22971	0.973896	0.538381	0.974267	0.811398	0.534265	1.30287
0.23009	0.959059	0.548929	0.993099	0.827314	0.525601	1.36187
0.23047	0.935112	0.55701	1.02542	0.840016	0.524715	1.39965
0.23084	0.903195	0.563438	1.06402	0.847581	0.530544	1.41656
0.23122	0.865554	0.568284	1.09254	0.848987	0.541293	1.42684
0.2316	0.824967	0.571041	1.09675	0.844299	0.555222	1.43006
0.23197	0.784158	0.570972	1.0774	0.834736	0.571192	1.41086
0.23235	0.745339	0.567504	1.04972	0.822521	0.588824	1.36611
0.23272	0.709999	0.560503	1.0302	0.81043	0.608292	1.31932
0.2331	0.678959	0.550324	1.02741	0.801031	0.62989	1.29998
0.23348	0.652615	0.537621	1.04496	0.79587	0.653604	1.31311
0.23385	0.631261	0.523026	1.08539	0.794918	0.678846	1.33555
0.23423	0.615357	0.506873	1.14543	0.796631	0.704426	1.34003
0.2346	0.605647	0.489162	1.21089	0.798672	0.728764	1.31515
0.23498	0.603079	0.469824	1.26274	0.799062	0.750208	1.26262
0.23536	0.608546	0.449204	1.28849	0.797222	0.767367	1.18609
0.23573	0.622528	0.428456	1.28681	0.794376	0.779315	1.09238
0.23611	0.644758	0.409591	1.26413	0.793039	0.785652	0.998199
0.23648	0.674023	0.395021	1.23088	0.795779	0.786428	0.923902
0.23686	0.708203	0.386779	1.19923	0.803858	0.782026	0.878676
0.23724	0.744564	0.385795	1.17919	0.816472	0.773039	0.858615
0.23761	0.780253	0.391607	1.17451	0.830997	0.76017	0.857844
0.23799	0.81286	0.402644	1.18285	0.844148	0.74416	0.870728
0.23836	0.840901	0.416877	1.19919	0.853461	0.72576	0.882454
0.23874	0.864088	0.432461	1.2179	0.85835	0.705749	0.873269
0.23912	0.883328	0.448043	1.23402	0.860272	0.684981	0.841389
0.23949	0.900464	0.462701	1.24577	0.861953	0.664389	0.811186
0.23987	0.917851	0.475707	1.25552	0.866117	0.644896	0.806735
0.24024	0.937866	0.486419	1.26596	0.874322	0.62726	0.825469
0.24062	0.96248	0.494458	1.27556	0.886401	0.611905	0.850636
0.241	0.99293	0.500089	1.27878	0.900665	0.598839	0.88108
0.24137	1.02955	0.504551	1.27039	0.914685	0.587647	0.929711
0.24175	1.07177	0.510053	1.24923	0.926226	0.577535	0.993469
0.24213	1.11816	0.519293	1.22121	0.933911	0.567409	1.04478
0.2425	1.16672	0.534627	1.2009	0.937437	0.556033	1.06085
0.24288	1.2151	0.557167	1.20636	0.937372	0.542332	1.0477
0.24325	1.26091	0.586195	1.24551	0.934765	0.525819	1.02859
0.24363	1.30206	0.619111	1.30638	0.9308	0.507039	1.01995
0.24401	1.33691	0.651952	1.36427	0.926573	0.487801	1.02766
0.24438	1.36444	0.680233	1.40145	0.923001	0.471047	1.05571
0.24476	1.38423	0.699842	1.41986	0.920788	0.460325	1.10383
0.24513	1.39632	0.707746	1.43524	0.920389	0.459013	1.15954
0.24551	1.40103	0.702459	1.46054	0.921992	0.469568	1.20337
0.24589	1.39875	0.684249	1.49425	0.925519	0.493047	1.22286
0.24626	1.38982	0.655099	1.52292	0.930651	0.529019	1.2179
0.24664	1.37449	0.618362	1.53387	0.936855	0.575831	1.19659
0.24701	1.35301	0.578108	1.52584	0.943368	0.631047	1.17284
0.24739	1.32579	0.538305	1.50673	0.949152	0.691836	1.16298
0.24777	1.2936	0.502074	1.48214	0.952849	0.75516	1.17317
0.24814	1.25772	0.471273	1.4498	0.952834	0.817761	1.1894
0.24852	1.21992	0.4465	1.40727	0.947462	0.876063	1.18736
0.24889	1.18237	0.427407	1.36149	0.935505	0.926206	1.15543
0.24927	1.14746	0.413142	1.32616	0.916708	0.964357	1.10448
0.24965	1.11746	0.402736	1.3095	0.892255	0.987319	1.05613
0.25002	1.0944	0.395386	1.30645	0.864926	0.993264	1.0272
0.2504	1.07978	0.390623	1.30168	0.838798	0.982338	1.02372
[truncated: 40,549 more rows]

## Sheet: IR
IR spectra data of initial HA and FA, of the products of interaction of two-domain laccase (SPSL) with HA, ferulic acid (designated as poly-FA), and with the mixture of FA and HA (designated as HA-FA)
IR spectra data of initial caffeic acid, and of the products of interaction of two-domain laccase with caffeic acid (designated as poly-CA) and with the mixture of CA and HA (designated as HA-CA)
Data in Fig.5
	Initial HA	HA after interaction with SpSL	HA-FA	Poly-FA	FA initial	HA-CA	Poly-CA	CA initial
3996.33	0	0	0	0.00064	0	0	0.00118	0
3994.4	0.00024	0.00022	0.00028	0.00064	6e-05	0.0004	0.00118	0.00043
3992.47	0.0005	0.00047	0.00057	0.00064	0.00018	0.00076	0.00118	0.00085
3990.54	0.00072	0.00068	0.00078	0.00064	0.00016	0.001	0.00118	0.00112
3988.61	0.0009	0.00081	0.00086	0.00064	0	0.00098	0.00118	0.00108
3986.68	0.00109	0.00097	0.00101	0.00077	0	0.00097	0.00134	0.00102
3984.76	0.00131	0.00117	0.00129	0.00092	0.00018	0.0012	0.0015	0.00119
3982.83	0.0015	0.00133	0.00153	0.00111	0.00026	0.0015	0.00174	0.00152
3980.9	0.00166	0.00144	0.00169	0.00137	0.00029	0.00171	0.00211	0.00179
3978.97	0.00185	0.00162	0.00192	0.00165	0.00053	0.00201	0.00256	0.00208
3977.04	0.00204	0.00186	0.00225	0.00191	0.00087	0.00254	0.00301	0.00252
3975.11	0.00219	0.00203	0.00247	0.00213	0.00086	0.00294	0.00339	0.00287
3973.18	0.0023	0.0021	0.00253	0.0023	0.00061	0.00297	0.00366	0.0029
3971.25	0.00244	0.00218	0.00262	0.00239	0.00049	0.00296	0.00377	0.00287
3969.33	0.0026	0.00229	0.00272	0.00246	0.00039	0.00296	0.00381	0.00286
3967.4	0.00277	0.00239	0.00281	0.00256	0.00037	0.00292	0.00393	0.00279
3965.47	0.00293	0.00253	0.00306	0.00268	0.00073	0.00319	0.00419	0.00295
3963.54	0.00307	0.00272	0.0034	0.0028	0.00113	0.00382	0.00453	0.0034
3961.61	0.00317	0.00287	0.00354	0.00288	0.00106	0.00421	0.00486	0.00366
3959.68	0.00325	0.00293	0.00351	0.00294	0.00086	0.00418	0.0051	0.00352
3957.75	0.00334	0.00295	0.0035	0.003	0.00088	0.00411	0.00524	0.00335
3955.82	0.00342	0.00297	0.00354	0.00315	0.00098	0.00408	0.00548	0.00322
3953.9	0.00348	0.00302	0.00371	0.0034	0.00142	0.00429	0.00598	0.00326
3951.97	0.00357	0.00318	0.00412	0.00367	0.00226	0.00516	0.00663	0.00384
3950.04	0.00371	0.00343	0.0045	0.00397	0.00259	0.00629	0.00731	0.00467
3948.11	0.00382	0.0036	0.00449	0.00423	0.00208	0.00656	0.00798	0.00479
3946.18	0.00388	0.00366	0.00453	0.00434	0.00228	0.00635	0.00843	0.00448
3944.25	0.00395	0.00372	0.00479	0.00424	0.00284	0.0066	0.00841	0.00455
3942.32	0.00398	0.00366	0.00458	0.00405	0.002	0.00639	0.00794	0.00422
3940.39	0.00397	0.00351	0.00412	0.00394	0.00113	0.00538	0.00745	0.00321
3938.47	0.00401	0.00347	0.00409	0.004	0.00154	0.0048	0.00737	0.00253
3936.54	0.0041	0.00358	0.00446	0.00418	0.00279	0.00519	0.00773	0.00264
3934.61	0.0042	0.00379	0.00507	0.00441	0.00433	0.00654	0.00832	0.00364
3932.68	0.00422	0.00393	0.00529	0.00467	0.00455	0.0078	0.00899	0.00473
3930.75	0.00412	0.00379	0.00474	0.00487	0.00326	0.00744	0.00963	0.00445
3928.82	0.00403	0.0036	0.00439	0.00491	0.00321	0.00645	0.01004	0.00354
3926.89	0.00406	0.00363	0.00475	0.00483	0.00461	0.00666	0.01001	0.00367
3924.96	0.00411	0.00374	0.00502	0.0048	0.00496	0.00736	0.00985	0.00428
3923.04	0.0041	0.00371	0.00486	0.00492	0.00448	0.0072	0.01009	0.00416
3921.11	0.00411	0.00367	0.00496	0.00497	0.00506	0.00707	0.01058	0.00402
3919.18	0.00412	0.00367	0.00517	0.00481	0.0054	0.0076	0.01069	0.00447
3917.25	0.00404	0.00358	0.00478	0.00448	0.00378	0.00746	0.01022	0.00436
3915.32	0.00397	0.00337	0.00409	0.00406	0.002	0.00606	0.00942	0.00313
3913.39	0.004	0.00324	0.00388	0.00368	0.00191	0.00483	0.00846	0.00197
3911.46	0.00403	0.00322	0.00406	0.00367	0.00266	0.0045	0.00779	0.00159
3909.54	0.004	0.00326	0.00449	0.00423	0.00409	0.00507	0.00824	0.00208
3907.61	0.00399	0.0034	0.00539	0.00526	0.00686	0.00699	0.01006	0.00385
3905.68	0.00392	0.00353	0.00627	0.00631	0.00896	0.00984	0.01259	0.00654
3903.75	0.0037	0.00349	0.00623	0.00692	0.00799	0.01159	0.01477	0.00839
3901.82	0.00352	0.00333	0.00548	0.00689	0.00549	0.01118	0.01569	0.00828
3899.89	0.00345	0.00313	0.00454	0.00638	0.00297	0.00936	0.01515	0.00673
3897.96	0.00345	0.00297	0.00386	0.00576	0.00176	0.00718	0.01377	0.00475
3896.03	0.00354	0.00299	0.00417	0.00523	0.0038	0.00638	0.01233	0.00394
3894.11	0.0036	0.00306	0.00504	0.00498	0.00685	0.00729	0.01125	0.0047
3892.18	0.00344	0.0029	0.00495	0.00507	0.00633	0.00783	0.01085	0.00533
3890.25	0.00324	0.00267	0.00419	0.00533	0.00446	0.00684	0.01126	0.00468
3888.32	0.0033	0.00275	0.00458	0.00559	0.00621	0.00677	0.01203	0.00466
3886.39	0.00341	0.00292	0.0052	0.0058	0.00751	0.00793	0.01278	0.00572
3884.46	0.00334	0.00293	0.00501	0.00588	0.00654	0.00855	0.01322	0.00642
3882.53	0.00324	0.00286	0.005	0.00582	0.00697	0.00878	0.01328	0.00683
3880.6	0.00311	0.00266	0.00456	0.00561	0.00574	0.00806	0.01295	0.00647
3878.68	0.00298	0.00242	0.0038	0.0055	0.00424	0.00626	0.01238	0.00507
3876.75	0.00297	0.0024	0.00423	0.00568	0.00648	0.00608	0.01219	0.00492
3874.82	0.00291	0.00241	0.00492	0.00598	0.00873	0.00754	0.01273	0.00625
3872.89	0.00278	0.00233	0.00518	0.00633	0.0095	0.00912	0.01357	0.00779
3870.96	0.00264	0.0022	0.00494	0.0067	0.00851	0.00976	0.01457	0.00854
3869.03	0.00249	0.00199	0.00403	0.00679	0.00573	0.00863	0.01543	0.00781
3867.1	0.00245	0.00193	0.00392	0.00644	0.00609	0.00787	0.01551	0.0073
3865.17	0.00243	0.00192	0.00423	0.00579	0.00709	0.00829	0.01471	0.00784
3863.25	0.00235	0.0018	0.00364	0.00522	0.00499	0.00766	0.01341	0.00752
3861.32	0.0024	0.00179	0.00317	0.00518	0.00405	0.00619	0.01222	0.00635
3859.39	0.00248	0.00187	0.00369	0.00563	0.00664	0.00608	0.01239	0.00631
3857.46	0.00242	0.0019	0.00491	0.00608	0.01143	0.00779	0.01377	0.0079
3855.53	0.00207	0.00161	0.00579	0.0063	0.01463	0.01036	0.01535	0.01037
3853.6	0.00141	0.00089	0.00397	0.00607	0.00805	0.01062	0.01632	0.01093
3851.67	0.0013	0.00074	0.00142	0.00528	0	0.00719	0.016	0.00785
3849.74	0.00176	0.0012	0.00156	0.00419	0.00112	0.00487	0.01442	0.00544
3847.82	0.00215	0.00158	0.00262	0.00337	0.00485	0.00437	0.01224	0.00469
3845.89	0.00227	0.00173	0.00348	0.00345	0.00779	0.00511	0.01068	0.00523
3843.96	0.00212	0.00163	0.0039	0.00433	0.0093	0.00658	0.01127	0.00662
3842.03	0.00183	0.00138	0.00403	0.00519	0.01016	0.00822	0.01337	0.00831
3840.1	0.00154	0.00108	0.00392	0.00564	0.01013	0.00938	0.01528	0.0096
3838.17	0.0013	0.00076	0.00291	0.00553	0.00697	0.00858	0.01605	0.00911
3836.24	0.00125	0.00067	0.00189	0.00491	0.00407	0.0065	0.0155	0.00738
3834.31	0.00133	0.00075	0.00179	0.004	0.0042	0.00524	0.01397	0.00634
3832.39	0.00143	0.00081	0.00185	0.00313	0.00453	0.00454	0.01214	0.00579
3830.46	0.00154	0.00092	0.00193	0.00264	0.00485	0.00411	0.01056	0.00544
3828.53	0.00162	0.00101	0.00227	0.00271	0.00599	0.00431	0.00977	0.00564
3826.6	0.00157	0.00098	0.00251	0.00316	0.00693	0.00471	0.01024	0.00608
3824.67	0.00143	0.00088	0.00294	0.00377	0.00902	0.00547	0.01147	0.00683
3822.74	0.00119	0.00069	0.00337	0.00436	0.0107	0.00689	0.01284	0.00818
3820.81	0.00087	0.00039	0.00243	0.00456	0.0074	0.00709	0.01387	0.00847
3818.88	0.00084	0.00034	0.00168	0.00417	0.00548	0.00596	0.014	0.00754
3816.96	0.00095	0.0004	0.0016	0.00329	0.00517	0.00492	0.01287	0.00663
3815.03	0.00106	0.00044	0.00092	0.00233	0.00238	0.00311	0.01065	0.00506
3813.1	0.00128	0.00065	0.00093	0.0017	0.00251	0.00181	0.00847	0.0039
3811.17	0.00144	0.00085	0.00183	0.00148	0.00585	0.00204	0.00738	0.00403
3809.24	0.00137	0.00079	0.00254	0.00178	0.0084	0.00312	0.00729	0.00496
3807.31	0.00111	0.00051	0.00222	0.00254	0.00731	0.00382	0.00831	0.00569
3805.38	0.0009	0.00032	0.00185	0.00326	0.00658	0.00412	0.01015	0.0061
3803.45	0.00077	0.00021	0.00228	0.00366	0.00831	0.0052	0.01178	0.00711
3801.53	0.00058	0	0.00176	0.00364	0.0061	0.00541	0.01244	0.0074
3799.6	0.00062	8e-05	0.00101	0.00322	0.00343	0.0042	0.01191	0.00639
3797.67	0.00086	0.00034	0.00117	0.00245	0.00396	0.00333	0.01048	0.00557
3795.74	0.00105	0.00051	0.00105	0.0015	0.00341	0.00211	0.00842	0.00444
3793.81	0.00124	0.00068	0.00098	0.00076	0.00327	0.00088	0.00621	0.0033
3791.88	0.00141	0.00086	0.00136	0.00038	0.00451	0.00053	0.00476	0.00296
3789.95	0.0015	0.00097	0.00171	0.00026	0.00553	0.00074	0.00422	0.00315
3788.03	0.00147	0.001	0.00195	0.00041	0.00641	0.00132	0.00425	0.00369
3786.1	0.00139	0.00095	0.00197	0.00073	0.00658	0.00189	0.00473	0.00424
3784.17	0.00129	0.00085	0.00174	0.001	0.00608	0.00181	0.00545	0.00424
3782.24	0.00124	0.00081	0.0018	0.00104	0.00661	0.00171	0.00588	0.00418
3780.31	0.00118	0.00077	0.00175	0.00082	0.00636	0.00176	0.00568	0.00424
3778.38	0.0011	0.00068	0.0011	0.00053	0.00425	0.00095	0.005	0.00361
3776.45	0.00116	0.00071	0.00086	0.00041	0.00384	0	0.00446	0.00286
3774.52	0.00125	0.00081	0.00134	0.00044	0.00575	6e-05	0.00437	0.00299
3772.6	0.00126	0.00087	0.00195	0.00063	0.00783	0.00105	0.00462	0.00395
3770.67	0.00111	0.00078	0.00193	0.0009	0.00762	0.0019	0.00519	0.00484
3768.74	0.00097	0.0007	0.0014	0.00106	0.00584	0.00182	0.00578	0.00493
3766.81	0.00098	0.00075	0.00119	0.00108	0.00508	0.00146	0.00599	0.00469
3764.88	0.00103	0.0008	0.00111	0.00105	0.00478	0.00093	0.00597	0.00425
3762.95	0.00107	0.00082	0.00134	0.00102	0.00593	0.00079	0.00591	0.00412
3761.02	0.00105	0.00083	0.0018	0.00109	0.00769	0.00169	0.00587	0.00497
3759.09	0.00097	0.0008	0.00163	0.00144	0.00682	0.00237	0.00603	0.00573
3757.17	0.00091	0.00079	0.00132	0.00219	0.00607	0.00215	0.00707	0.0057
3755.24	0.00091	0.00082	0.00195	0.003	0.00889	0.00277	0.00896	0.00637
3753.31	0.00073	0.00068	0.00287	0.00369	0.01231	0.00486	0.01072	0.00838
3751.38	0.00024	0.00019	0.00229	0.00436	0.01009	0.00624	0.01203	0.0099
3749.45	0	0	0.0009	0.00466	0.00544	0.00515	0.01324	0.00916
3747.52	0.00018	0.0003	0.00133	0.00431	0.00723	0.00481	0.01373	0.00891
3745.59	0.00036	0.00052	0.00183	0.00351	0.00818	0.00513	0.01272	0.00928
3743.66	0.00043	0.00056	0.00075	0.00288	0.00359	0.00376	0.0108	0.00812
3741.74	0.00065	0.00079	0.00066	0.00294	0.00349	0.00282	0.00996	0.00712
3739.81	0.00084	0.00108	0.00203	0.00342	0.00835	0.00402	0.01071	0.00799
3737.88	0.00079	0.00121	0.0034	0.00387	0.01244	0.00684	0.01167	0.01048
3735.95	0.00043	0.00098	0.00338	0.00404	0.0114	0.00912	0.012	0.01275
3734.02	0	0.00034	0.00146	0.00366	0.0055	0.00703	0.01159	0.01123
3732.09	0	0	0	0.00288	0.00189	0.00306	0.01033	0.00782
3730.16	0	0	0	0.00202	0.00332	0.00167	0.00839	0.00662
3728.23	4e-05	6e-05	0.00087	0.00144	0.00659	0.00276	0.00643	0.00761
3726.31	3e-05	0.00011	0.00135	0.00132	0.00792	0.00422	0.00544	0.0089
3724.38	0	4e-05	0.00099	0.00136	0.00683	0.0042	0.0053	0.00881
3722.45	0	0	0.00041	0.0011	0.00524	0.00286	0.00489	0.00743
3720.52	2e-05	2e-05	0	0.00064	0.0039	0.00117	0.0037	0.00563
3718.59	0.0003	0.00033	0	0.00046	0.00374	0	0.00245	0.00418
3716.66	0.00058	0.00071	0.00045	0.00077	0.00563	0	0.00233	0.00389
3714.73	0.00067	0.0009	0.00131	0.00128	0.0089	0.00128	0.00325	0.00516
3712.8	0.00053	0.00079	0.00164	0.00163	0.00961	0.0033	0.00428	0.00711
3710.88	0.00062	0.00076	0.00062	0.00165	0.00466	0.00322	0.00469	0.007
3708.95	0.00138	0.00137	0	0.00135	0.00101	0.00115	0.00429	0.00482
3707.02	0.0023	0.00221	0.00047	0.00082	0.00199	0	0.00324	0.00341
3705.09	0.00311	0.00296	0.00149	0.00025	0.00463	0.00022	0.00175	0.00336
3703.16	0.00397	0.00377	0.0023	-3e-05	0.00548	0.00103	0.00053	0.0038
3701.23	0.00507	0.00477	0.00254	-5e-05	0.00354	0.00111	0.00016	0.00348
3699.3	0.00602	0.00565	0.00279	-2e-05	0.00265	0.00059	0.00013	0.00267
3697.37	0.00659	0.0062	0.00329	0.00021	0.00364	0.00043	0.0002	0.00235
3695.45	0.00685	0.00649	0.00382	0.00083	0.00521	0.00079	0.00092	0.00265
3693.52	0.00684	0.00652	0.00441	0.00166	0.00748	0.00184	0.00239	0.00374
3691.59	0.00698	0.0067	0.00504	0.00233	0.00876	0.00357	0.00396	0.00529
3689.66	0.00789	0.00751	0.00507	0.00263	0.00503	0.00399	0.00474	0.00516
3687.73	0.00953	0.00887	0.0051	0.00261	3e-05	0.00221	0.00442	0.00282
3685.8	0.01126	0.01031	0.00638	0.00244	6e-05	0.00117	0.00322	0.0012
3683.87	0.01311	0.0119	0.00855	0.00262	0.00257	0.00179	0.00174	0.00094
3681.94	0.01534	0.01385	0.01119	0.00373	0.00495	0.00379	0.00162	0.00156
3680.02	0.0178	0.01602	0.0142	0.00576	0.00742	0.00704	0.00394	0.00301
3678.09	0.02054	0.01845	0.01769	0.00813	0.00995	0.01147	0.0076	0.00521
3676.16	0.02491	0.02221	0.02162	0.01055	0.00757	0.01621	0.01163	0.00647
3674.23	0.03062	0.02704	0.02575	0.01278	0.00291	0.01911	0.01551	0.0052
3672.3	0.03511	0.03088	0.03021	0.01457	0.00427	0.02183	0.01837	0.00468
3670.37	0.04067	0.03559	0.03569	0.01596	0.0039	0.02607	0.01983	0.00463
3668.44	0.04792	0.04165	0.04158	0.01731	0	0.02947	0.02041	0.00258
3666.52	0.05408	0.04679	0.04722	0.01899	3e-05	0.03207	0.02131	0.00063
3664.59	0.05999	0.05172	0.0534	0.02108	0.00203	0.03607	0.02301	0
3662.66	0.06655	0.05721	0.06017	0.02369	0.00312	0.04144	0.02558	0
3660.73	0.07339	0.06295	0.06724	0.02694	0.0042	0.04755	0.02975	0.00021
3658.8	0.08014	0.06856	0.07449	0.03061	0.00563	0.05427	0.03509	0.001
3656.87	0.08783	0.07485	0.08231	0.0346	0.00502	0.0617	0.0409	0.00168
3654.94	0.09577	0.08135	0.09015	0.03921	0.00447	0.06873	0.04823	0.00183
3653.01	0.10201	0.08658	0.0974	0.04417	0.00812	0.07562	0.05703	0.00313
3651.09	0.10869	0.09222	0.10553	0.04888	0.01145	0.08505	0.06568	0.00624
3649.16	0.11878	0.10046	0.11498	0.05297	0.00672	0.0958	0.07289	0.00787
3647.23	0.12934	0.10887	0.12341	0.05642	0.00016	0.10147	0.07858	0.00485
3645.3	0.13715	0.11509	0.13056	0.05924	0	0.10453	0.08282	0.00174
3643.37	0.14404	0.12064	0.13782	0.06162	0.00219	0.10899	0.08548	0.00054
3641.44	0.15143	0.12661	0.14554	0.0641	0.00339	0.11495	0.08773	0.00022
3639.51	0.15919	0.13287	0.15335	0.06733	0.00354	0.12136	0.09175	1e-05
3637.58	0.16685	0.13906	0.16114	0.07115	0.00397	0.12804	0.09735	0.00015
3635.66	0.17443	0.14518	0.16899	0.07537	0.00478	0.13529	0.10385	0.00088
3633.73	0.18185	0.1512	0.17687	0.07994	0.0062	0.14296	0.11162	0.00208
3631.8	0.18855	0.15666	0.18451	0.08447	0.00883	0.15082	0.11981	0.00401
3629.87	0.19646	0.16306	0.19272	0.08861	0.00829	0.15971	0.12722	0.0059
3627.94	0.20676	0.17133	0.20111	0.09226	0.00194	0.16712	0.13326	0.0046
3626.01	0.21464	0.17773	0.20782	0.09566	0.00015	0.17076	0.13843	0.00191
3624.08	0.2206	0.18269	0.21437	0.09909	0.00319	0.17484	0.14353	0.0011
3622.15	0.22662	0.1878	0.22149	0.10265	0.00649	0.18099	0.14854	0.00207
3620.23	0.23374	0.19374	0.22914	0.10653	0.00705	0.18872	0.15405	0.00359
3618.3	0.24172	0.20018	0.23649	0.11074	0.00471	0.19562	0.16075	0.00379
3616.37	0.24854	0.2057	0.24297	0.11487	0.00441	0.20074	0.16745	0.00339
3614.44	0.25489	0.21087	0.24952	0.11873	0.00547	0.20602	0.1734	0.00347
3612.51	0.26169	0.21632	0.25617	0.12235	0.00544	0.21143	0.17864	0.00323
3610.58	0.26824	0.22158	0.26271	0.12583	0.00555	0.21674	0.18345	0.003
3608.65	0.27496	0.22698	0.26935	0.12927	0.00472	0.22235	0.18813	0.00283
3606.72	0.28205	0.23264	0.27583	0.13272	0.00284	0.22705	0.19268	0.00157
3604.8	0.28818	0.2376	0.28189	0.13626	0.00313	0.23094	0.19728	0.00036
3602.87	0.29391	0.24234	0.2883	0.13998	0.00482	0.23598	0.20212	0.00053
3600.94	0.30027	0.2476	0.29515	0.14395	0.00538	0.24214	0.20741	0.00123
3599.01	0.30686	0.25299	0.30188	0.14815	0.00541	0.24811	0.2133	0.00167
3597.08	0.31329	0.25824	0.3086	0.15237	0.00597	0.25402	0.21927	0.00226
3595.15	0.31993	0.26363	0.31533	0.15651	0.00567	0.25984	0.22482	0.00262
3593.22	0.3266	0.26907	0.32186	0.16081	0.0051	0.26477	0.2306	0.00217
3591.29	0.33228	0.27389	0.32824	0.16529	0.0069	0.26967	0.23692	0.00245
3589.37	0.33809	0.27893	0.3353	0.16971	0.00927	0.27655	0.24312	0.0044
3587.44	0.34562	0.28514	0.34267	0.17397	0.00747	0.28381	0.24876	0.00518
3585.51	0.35294	0.29089	0.34883	0.17812	0.00417	0.28763	0.25402	0.00286
3583.58	0.35879	0.2955	0.35468	0.18218	0.00414	0.29049	0.25887	0.00078
3581.65	0.36438	0.30006	0.36109	0.18612	0.00542	0.2949	0.26313	0.00024
3579.72	0.37041	0.30495	0.36785	0.1902	0.00609	0.30031	0.26732	0.00027
3577.79	0.37651	0.30981	0.37448	0.19465	0.00625	0.30566	0.27224	0.00019
3575.86	0.38262	0.31466	0.38107	0.19944	0.00633	0.31092	0.27768	3e-05
3573.94	0.38871	0.31959	0.38775	0.20465	0.00671	0.31629	0.28375	0
3572.01	0.39431	0.32435	0.39459	0.21049	0.00855	0.32218	0.29104	0.00063
3570.08	0.39955	0.329	0.40191	0.21672	0.01192	0.32965	0.299	0.00297
3568.15	0.40567	0.33422	0.4097	0.22294	0.01334	0.33876	0.30665	0.00617
3566.22	0.41309	0.34001	0.41693	0.22894	0.01018	0.34571	0.31345	0.00627
3564.29	0.41938	0.3448	0.42292	0.23462	0.00776	0.34859	0.31913	0.0034
3562.36	0.42472	0.34904	0.42916	0.23993	0.00822	0.35166	0.32349	0.00147
3560.43	0.43024	0.35342	0.43592	0.24511	0.0089	0.35613	0.327	0.00074
3558.51	0.43578	0.35776	0.44262	0.25068	0.00918	0.36083	0.33111	0.00024
3556.58	0.4411	0.36208	0.44945	0.25685	0.01012	0.36594	0.33662	0.00026
3554.65	0.44636	0.3665	0.45651	0.2633	0.01148	0.37193	0.34276	0.00109
3552.72	0.45206	0.37118	0.46367	0.2699	0.01197	0.37815	0.34915	0.00182
3550.79	0.45768	0.37568	0.47047	0.27663	0.01239	0.38364	0.35589	0.00213
3548.86	0.46294	0.38003	0.47743	0.28333	0.01421	0.38949	0.36264	0.00321
3546.93	0.46848	0.38471	0.48477	0.28977	0.01567	0.39627	0.36882	0.00488
3545.01	0.47424	0.38934	0.49152	0.29588	0.01515	0.40187	0.37438	0.00522
3543.08	0.47945	0.39327	0.49746	0.30178	0.01448	0.40551	0.37964	0.00427
3541.15	0.48408	0.39677	0.5033	0.30748	0.01522	0.40908	0.38473	0.00391
3539.22	0.4888	0.40052	0.50962	0.31297	0.01689	0.41396	0.38962	0.00482
3537.29	0.49376	0.40457	0.51606	0.31838	0.01829	0.41954	0.39467	0.00631
3535.36	0.49874	0.40854	0.52221	0.32388	0.01914	0.42454	0.40026	0.00749
3533.43	0.50335	0.41213	0.52802	0.32938	0.02044	0.42901	0.40626	0.00859
3531.5	0.50771	0.41563	0.5339	0.3348	0.02258	0.43411	0.41238	0.01039
3529.58	0.51228	0.41937	0.53997	0.3401	0.02466	0.43993	0.4185	0.01268
3527.65	0.51705	0.42326	0.54587	0.34522	0.02637	0.44557	0.42456	0.01474
3525.72	0.52189	0.42721	0.55158	0.35005	0.02814	0.45072	0.4303	0.01633
3523.79	0.52648	0.43087	0.55673	0.35447	0.02953	0.45499	0.43545	0.01725
3521.86	0.53079	0.43419	0.56147	0.35853	0.03056	0.45833	0.44003	0.01737
3519.93	0.53483	0.43733	0.56617	0.36234	0.03212	0.46159	0.44432	0.01736
3518	0.53891	0.44058	0.57101	0.36607	0.03412	0.46547	0.44865	0.01763
3516.07	0.54313	0.444	0.57593	0.36985	0.03613	0.46965	0.45335	0.01799
3514.15	0.54719	0.44733	0.58082	0.37367	0.03847	0.47395	0.45847	0.01865
3512.22	0.55118	0.45054	0.58575	0.37744	0.04117	0.47864	0.46375	0.01993
3510.29	0.5552	0.45371	0.59037	0.38113	0.04347	0.48329	0.46908	0.02135
3508.36	0.55928	0.45698	0.59474	0.38478	0.04542	0.48739	0.47457	0.02216
3506.43	0.56317	0.46027	0.59923	0.38832	0.04815	0.49144	0.48004	0.02292
3504.5	0.56715	0.46377	0.60409	0.39168	0.05135	0.49624	0.48521	0.02425
3502.57	0.57135	0.4673	0.60862	0.39488	0.05393	0.50072	0.49009	0.0253
3500.64	0.57517	0.47035	0.61236	0.39796	0.0567	0.50378	0.49487	0.02569
3498.72	0.57877	0.47322	0.61611	0.40088	0.06054	0.5067	0.4995	0.02641
3496.79	0.58236	0.47613	0.62001	0.40365	0.06497	0.51022	0.50388	0.02793
3494.86	0.58598	0.47902	0.62395	0.40643	0.06973	0.5139	0.50832	0.02996
3492.93	0.58945	0.48182	0.62785	0.40931	0.0751	0.51739	0.5131	0.03238
3491	0.5929	0.48471	0.63181	0.41221	0.08112	0.52108	0.51803	0.03545
3489.07	0.59647	0.48775	0.6357	0.41512	0.08728	0.52503	0.52296	0.03912
3487.14	0.59997	0.49068	0.63932	0.41808	0.09343	0.52875	0.52801	0.04318
3485.21	0.60326	0.49336	0.64289	0.42103	0.09986	0.53233	0.5331	0.04778
3483.29	0.60654	0.49605	0.64652	0.42387	0.10629	0.5361	0.538	0.0532
3481.36	0.61012	0.49905	0.65019	0.42659	0.11201	0.5398	0.54266	0.05913
3479.43	0.61345	0.50182	0.65357	0.42924	0.11727	0.54281	0.54719	0.06539
3477.5	0.61634	0.50416	0.65679	0.43184	0.12276	0.5456	0.55163	0.07269
3475.57	0.61917	0.50646	0.66004	0.43445	0.12817	0.54869	0.55595	0.08143
3473.64	0.62212	0.50898	0.66328	0.43716	0.13325	0.5519	0.56029	0.09134
3471.71	0.62524	0.51174	0.66667	0.43999	0.13832	0.55521	0.56477	0.10226
3469.78	0.62828	0.51447	0.67007	0.44285	0.14369	0.55857	0.56929	0.11458
3467.86	0.63111	0.51694	0.67325	0.44566	0.1495	0.56183	0.57377	0.12893
3465.93	0.63361	0.51901	0.67598	0.44841	0.15596	0.56478	0.57821	0.14561
3464	0.63602	0.52099	0.67866	0.45109	0.16315	0.56771	0.58258	0.16449
3462.07	0.6386	0.52315	0.68148	0.45369	0.17089	0.57074	0.58677	0.18546
3460.14	0.64114	0.52531	0.68415	0.45622	0.17943	0.5736	0.59077	0.20862
3458.21	0.64349	0.52731	0.68669	0.45873	0.1893	0.5763	0.5946	0.23437
3456.28	0.64575	0.5292	0.68921	0.46125	0.20055	0.57896	0.59833	0.26284
3454.35	0.6481	0.53115	0.69178	0.46384	0.21311	0.58172	0.60211	0.29372
3452.43	0.65037	0.53308	0.6943	0.46655	0.22711	0.58459	0.60611	0.32659
3450.5	0.65255	0.53499	0.6969	0.46936	0.24252	0.58784	0.6103	0.36093
3448.57	0.65485	0.53697	0.69949	0.47222	0.25875	0.59148	0.6145	0.39674
3446.64	0.65725	0.53902	0.70186	0.47506	0.27477	0.59472	0.61857	0.43353
3444.71	0.65951	0.54098	0.70413	0.47785	0.28955	0.5972	0.62246	0.46829
3442.78	0.66159	0.54279	0.70632	0.4806	0.30215	0.59947	0.62614	0.49927
3440.85	0.66378	0.54474	0.70858	0.48336	0.31146	0.6019	0.62965	0.52591
3438.92	0.66594	0.5468	0.71103	0.48616	0.3167	0.60436	0.63309	0.54669
3437	0.66801	0.54883	0.71365	0.48899	0.31783	0.60691	0.63658	0.56203
3435.07	0.66985	0.55053	0.71599	0.4918	0.31525	0.60929	0.64011	0.5734
3433.14	0.67156	0.55199	0.71808	0.49458	0.30961	0.61143	0.64362	0.58122
3431.21	0.67336	0.55348	0.72019	0.4973	0.30151	0.61347	0.64709	0.5852
3429.28	0.67503	0.55496	0.72223	0.49996	0.29192	0.61529	0.65052	0.58621
3427.35	0.67651	0.55634	0.7242	0.50264	0.28191	0.61695	0.65397	0.58579
3425.42	0.67789	0.55764	0.72609	0.50534	0.27234	0.61874	0.65747	0.58438
3423.5	0.67944	0.55907	0.72801	0.50798	0.26357	0.62086	0.66089	0.58212
3421.57	0.68107	0.56055	0.72985	0.51056	0.2553	0.62292	0.66412	0.57929
3419.64	0.68254	0.5619	0.73156	0.51307	0.24767	0.6245	0.66718	0.5765
3417.71	0.68387	0.56314	0.73326	0.51553	0.24146	0.62584	0.67008	0.57404
3415.78	0.68526	0.56445	0.73503	0.5179	0.23658	0.62738	0.67279	0.57156
3413.85	0.68671	0.56589	0.73686	0.52019	0.23247	0.62914	0.67534	0.56931
3411.92	0.68791	0.56717	0.73852	0.52241	0.22896	0.63066	0.67781	0.5677
3409.99	0.68896	0.56823	0.74	0.52455	0.22598	0.63202	0.6803	0.56636
3408.07	0.68998	0.5692	0.74136	0.52663	0.22339	0.63349	0.68279	0.56456
3406.14	0.69109	0.57023	0.74278	0.52868	0.22115	0.63514	0.68525	0.56167
3404.21	0.69245	0.57141	0.7443	0.53071	0.21919	0.6368	0.68766	0.55665
3402.28	0.69387	0.57261	0.74577	0.53269	0.2174	0.63827	0.69	0.54949
3400.35	0.69503	0.57358	0.74711	0.53462	0.21567	0.63959	0.69225	0.54169
3398.42	0.69578	0.57429	0.74822	0.53651	0.21373	0.64083	0.6944	0.53381
3396.49	0.69638	0.57502	0.74931	0.53831	0.21162	0.64205	0.69642	0.52493
3394.56	0.6971	0.57593	0.75055	0.53997	0.2096	0.64335	0.69829	0.51455
3392.64	0.69789	0.57689	0.75184	0.54152	0.20735	0.64453	0.70002	0.50339
3390.71	0.69852	0.57756	0.75289	0.54299	0.20463	0.64525	0.70163	0.49248
3388.78	0.69902	0.57798	0.75373	0.5444	0.20178	0.64579	0.70311	0.48218
3386.85	0.69957	0.57845	0.75456	0.54576	0.19892	0.64658	0.7045	0.47201
3384.92	0.70012	0.57906	0.75538	0.54712	0.19595	0.64752	0.70584	0.46166
3382.99	0.70063	0.57979	0.75625	0.54851	0.19298	0.64846	0.70721	0.45135
3381.06	0.70105	0.5805	0.75714	0.54985	0.19014	0.64929	0.70857	0.44139
3379.13	0.70141	0.58107	0.758	0.5511	0.18736	0.64994	0.70982	0.4321
3377.21	0.70174	0.58144	0.75873	0.55228	0.18449	0.65048	0.71098	0.42346
3375.28	0.70203	0.58166	0.75933	0.55344	0.18151	0.65101	0.7121	0.41532
3373.35	0.7023	0.58195	0.75985	0.55461	0.17868	0.65159	0.7132	0.40756
3371.42	0.70255	0.58247	0.76037	0.55575	0.17617	0.65225	0.71424	0.40018
3369.49	0.70269	0.58298	0.76094	0.55681	0.17373	0.65298	0.71518	0.39334
3367.56	0.70257	0.58309	0.76131	0.55777	0.17097	0.65347	0.71599	0.38709
3365.63	0.70224	0.58286	0.76134	0.55859	0.16804	0.65358	0.71666	0.38137
3363.7	0.70185	0.58264	0.7612	0.55927	0.16528	0.65356	0.71717	0.37608
3361.78	0.70147	0.58253	0.76113	0.55986	0.16272	0.65363	0.71753	0.37109
3359.85	0.70102	0.58237	0.76106	0.56043	0.16021	0.65366	0.71787	0.36642
3357.92	0.70041	0.58208	0.76085	0.56103	0.15771	0.65354	0.71826	0.36216
3355.99	0.69978	0.58181	0.76055	0.56164	0.15519	0.65341	0.71867	0.35818
3354.06	0.69932	0.58165	0.76031	0.56222	0.15277	0.65329	0.71907	0.35441
3352.13	0.69896	0.58155	0.76023	0.56272	0.15049	0.65325	0.71942	0.35097
3350.2	0.69843	0.58128	0.76	0.56315	0.14812	0.65319	0.71973	0.34789
3348.27	0.6977	0.5808	0.75945	0.5635	0.14565	0.65295	0.72002	0.34514
3346.35	0.69693	0.58034	0.75892	0.56377	0.1433	0.65264	0.7203	0.34273
3344.42	0.69622	0.57994	0.75854	0.56403	0.1411	0.65242	0.72062	0.34065
3342.49	0.69561	0.57956	0.75817	0.5643	0.13889	0.65233	0.72099	0.33884
3340.56	0.69502	0.57924	0.75769	0.56454	0.1367	0.65227	0.72134	0.33729
3338.63	0.69429	0.57885	0.75713	0.56466	0.13449	0.65216	0.72158	0.33601
3336.7	0.69331	0.57821	0.75637	0.56466	0.13207	0.65179	0.72167	0.33481
3334.77	0.69221	0.57739	0.75541	0.56455	0.12947	0.65113	0.72164	0.33359
3332.84	0.6912	0.57662	0.7544	0.56441	0.12708	0.65042	0.72158	0.33255
3330.92	0.69026	0.57596	0.75361	0.56428	0.12502	0.64986	0.72157	0.33189
3328.99	0.68944	0.57543	0.75306	0.5642	0.12317	0.64952	0.72166	0.33159
3327.06	0.68877	0.57503	0.75253	0.56408	0.12138	0.64928	0.7218	0.33146
3325.13	0.68803	0.57457	0.75178	0.56388	0.11947	0.64892	0.72194	0.33134
3323.2	0.68707	0.57388	0.75072	0.56359	0.11743	0.64834	0.72206	0.33122
3321.27	0.68608	0.57309	0.7496	0.56321	0.1154	0.64773	0.72215	0.33126
3319.34	0.68517	0.57236	0.74867	0.56279	0.11348	0.64725	0.72222	0.33151
3317.41	0.68434	0.57176	0.74781	0.56241	0.11164	0.64692	0.72234	0.33194
3315.49	0.68354	0.57127	0.74691	0.56213	0.10979	0.64671	0.72258	0.33255
3313.56	0.68275	0.57081	0.74615	0.56192	0.10791	0.64652	0.72294	0.33339
3311.63	0.68209	0.57043	0.74562	0.56172	0.10608	0.64632	0.72335	0.33452
3309.7	0.68158	0.57014	0.74513	0.56149	0.10429	0.64614	0.72371	0.33592
3307.77	0.681	0.56975	0.74447	0.56116	0.10243	0.64585	0.72393	0.33739
3305.84	0.68021	0.56913	0.74359	0.56071	0.10052	0.64538	0.724	0.3387
3303.91	0.67926	0.56832	0.74254	0.56014	0.09857	0.6448	0.72399	0.33992
3301.99	0.67831	0.5675	0.74147	0.55951	0.09664	0.64427	0.72397	0.34131
3300.06	0.67749	0.56687	0.74062	0.55889	0.0948	0.64389	0.72399	0.34313
3298.13	0.67678	0.56646	0.74	0.5583	0.09306	0.6436	0.7241	0.34547
3296.2	0.67608	0.56606	0.7394	0.55774	0.09141	0.64329	0.72424	0.34815
3294.27	0.67531	0.56551	0.73859	0.55711	0.08985	0.64301	0.72429	0.35102
3292.34	0.67443	0.56475	0.73744	0.55637	0.08821	0.64268	0.72416	0.35397
3290.41	0.67345	0.56383	0.73617	0.55553	0.08652	0.64217	0.72389	0.35695
3288.48	0.6724	0.5629	0.73509	0.55461	0.08497	0.64159	0.72354	0.36016
3286.56	0.6714	0.5621	0.73411	0.55364	0.08366	0.64117	0.72316	0.36382
3284.63	0.67049	0.56134	0.73308	0.55267	0.08248	0.64086	0.72277	0.3679
3282.7	0.66957	0.56052	0.73199	0.55173	0.08127	0.64045	0.72241	0.37219
3280.77	0.66863	0.55964	0.73087	0.5508	0.08011	0.63995	0.72203	0.37666
3278.84	0.66776	0.55876	0.72975	0.54983	0.0791	0.63954	0.72161	0.38148
3276.91	0.6669	0.55791	0.72874	0.54881	0.07816	0.63925	0.72109	0.38668
3274.98	0.66591	0.55705	0.72779	0.54771	0.07714	0.63891	0.72042	0.39208
3273.05	0.66487	0.55613	0.72668	0.54647	0.07614	0.63835	0.71954	0.39756
3271.13	0.66377	0.55506	0.7252	0.5451	0.0753	0.63754	0.71846	0.40307
3269.2	0.66247	0.5538	0.72346	0.54362	0.07455	0.63655	0.71723	0.40854
3267.27	0.66101	0.55243	0.72179	0.54207	0.07371	0.63561	0.71589	0.41413
3265.34	0.65958	0.55107	0.72023	0.54047	0.07286	0.63486	0.7145	0.41996
3263.41	0.65819	0.54969	0.7187	0.53886	0.07209	0.63422	0.71314	0.42598
3261.48	0.65672	0.5483	0.71718	0.5373	0.07141	0.63354	0.71189	0.43207
3259.55	0.65528	0.54701	0.71566	0.53578	0.07078	0.63279	0.71067	0.43819
3257.62	0.65399	0.54584	0.71414	0.53424	0.07022	0.63206	0.70938	0.44431
3255.7	0.65272	0.5446	0.7126	0.53269	0.06959	0.63136	0.70799	0.45034
3253.77	0.65132	0.54316	0.71099	0.53118	0.06876	0.63055	0.70653	0.45606
3251.84	0.64991	0.5417	0.70939	0.52971	0.06797	0.62966	0.70508	0.46136
3249.91	0.6486	0.54049	0.708	0.52824	0.06749	0.62889	0.70366	0.46645
3247.98	0.6473	0.53942	0.70671	0.52677	0.06717	0.62823	0.7023	0.47132
3246.05	0.64586	0.53819	0.70528	0.52532	0.06663	0.62748	0.70101	0.47562
3244.12	0.6443	0.53673	0.70369	0.52391	0.06587	0.6266	0.69977	0.47912
3242.19	0.64282	0.53532	0.70214	0.52253	0.0653	0.62576	0.6985	0.4819
3240.27	0.64149	0.53408	0.70071	0.52123	0.06497	0.62505	0.69724	0.4841
3238.34	0.64029	0.53298	0.69944	0.52005	0.06477	0.62435	0.69608	0.48587
3236.41	0.63922	0.53201	0.69835	0.51897	0.0647	0.62366	0.69505	0.4873
3234.48	0.63811	0.53107	0.69724	0.51794	0.06469	0.62302	0.6941	0.48814
3232.55	0.6368	0.52995	0.69584	0.51692	0.06454	0.62232	0.69317	0.4881
3230.62	0.6353	0.52868	0.69418	0.51589	0.06424	0.62144	0.69221	0.48713
3228.69	0.63381	0.52742	0.69257	0.51488	0.06399	0.62044	0.69122	0.48537
3226.76	0.63243	0.52625	0.69121	0.51392	0.06393	0.61945	0.69026	0.48287
3224.84	0.63114	0.52512	0.69001	0.51303	0.06407	0.61857	0.68939	0.47968
3222.91	0.6299	0.52403	0.68883	0.5122	0.0643	0.61781	0.6886	0.47601
3220.98	0.62867	0.52302	0.6876	0.51141	0.0645	0.61715	0.68784	0.47196
3219.05	0.62736	0.52201	0.68625	0.51065	0.06461	0.61643	0.68706	0.46746
3217.12	0.62595	0.52088	0.68478	0.50988	0.06466	0.61555	0.68624	0.46253
3215.19	0.62458	0.5197	0.68333	0.5091	0.06466	0.61464	0.68539	0.45731
3213.26	0.62322	0.51853	0.68191	0.50831	0.06456	0.61373	0.68449	0.45185
3211.33	0.62177	0.51734	0.68046	0.50751	0.06445	0.61277	0.68354	0.4461
3209.41	0.62034	0.5162	0.67904	0.50669	0.06443	0.61178	0.68255	0.44012
3207.48	0.61899	0.5151	0.67766	0.50584	0.06458	0.61074	0.6815	0.43403
3205.55	0.61758	0.51392	0.67621	0.50495	0.06486	0.60967	0.68038	0.42795
3203.62	0.61603	0.51264	0.67471	0.50404	0.06522	0.6086	0.67924	0.42192
3201.69	0.61444	0.5113	0.6732	0.50313	0.06567	0.60752	0.67812	0.41595
3199.76	0.61282	0.5099	0.67158	0.5022	0.06615	0.60639	0.677	0.40996
3197.83	0.61119	0.50849	0.66993	0.50125	0.06654	0.60519	0.67584	0.40396
3195.91	0.60967	0.50716	0.66831	0.50028	0.06695	0.604	0.67461	0.39807
3193.98	0.60817	0.50586	0.66672	0.49927	0.06748	0.60288	0.67331	0.39234
3192.05	0.60658	0.50459	0.66513	0.49825	0.06801	0.60182	0.67197	0.3867
3190.12	0.60493	0.5033	0.6635	0.49719	0.06839	0.60064	0.6706	0.38102
3188.19	0.60326	0.50191	0.6618	0.49611	0.06855	0.59937	0.66925	0.3753
3186.26	0.60159	0.50044	0.66003	0.49503	0.06842	0.59815	0.66791	0.36963
3184.33	0.59995	0.49897	0.65831	0.49395	0.06806	0.59703	0.66662	0.36406
3182.4	0.59832	0.49752	0.65661	0.49285	0.06766	0.59591	0.66536	0.35867
3180.48	0.59665	0.4961	0.65489	0.49173	0.06733	0.59476	0.66407	0.35354
3178.55	0.59496	0.4947	0.65313	0.49061	0.06695	0.59356	0.66275	0.34857
3176.62	0.59328	0.49331	0.65135	0.48947	0.06656	0.59227	0.66142	0.34365
3174.69	0.59161	0.49194	0.64963	0.48832	0.06637	0.59101	0.6601	0.33889
3172.76	0.59001	0.49061	0.64795	0.48718	0.06635	0.58983	0.65876	0.33437
3170.83	0.58842	0.48926	0.64624	0.4861	0.06638	0.58866	0.65746	0.33001
3168.9	0.58677	0.48788	0.64452	0.48508	0.06641	0.5875	0.65624	0.3258
3166.97	0.5851	0.48654	0.6428	0.4841	0.06649	0.58634	0.6551	0.32184
3165.05	0.58348	0.48522	0.64104	0.48314	0.06661	0.58515	0.65397	0.31814
3163.12	0.58187	0.48386	0.63935	0.48219	0.06674	0.58395	0.65285	0.3146
3161.19	0.58029	0.48253	0.63776	0.48126	0.06694	0.58279	0.65175	0.31125
3159.26	0.57872	0.48125	0.6362	0.48036	0.06719	0.58167	0.6507	0.30815
3157.33	0.57721	0.48	0.63466	0.47947	0.06749	0.58061	0.64967	0.30532
3155.4	0.5758	0.47887	0.63323	0.47857	0.06784	0.57961	0.64862	0.30276
3153.47	0.57439	0.47777	0.63174	0.47763	0.0682	0.57859	0.64751	0.3004
3151.54	0.57282	0.4765	0.63002	0.47663	0.06846	0.57746	0.64631	0.29819
3149.62	0.57115	0.47501	0.62818	0.47556	0.06867	0.57615	0.645	0.29619
3147.69	0.56952	0.4735	0.62643	0.47447	0.06895	0.57481	0.64362	0.29445
3145.76	0.5679	0.47213	0.62475	0.4734	0.06932	0.57359	0.64222	0.29283
3143.83	0.56632	0.47093	0.62312	0.47237	0.06976	0.57249	0.64082	0.29128
3141.9	0.5649	0.46983	0.62162	0.47133	0.07022	0.57142	0.63941	0.28975
3139.97	0.56356	0.46865	0.62019	0.47024	0.0707	0.57034	0.63797	0.2882
3138.04	0.56212	0.46729	0.61864	0.46908	0.07121	0.56921	0.63646	0.28659
3136.11	0.56058	0.46586	0.61693	0.46787	0.07183	0.56802	0.63487	0.28498
3134.19	0.55915	0.46452	0.61521	0.46661	0.07248	0.5668	0.6332	0.28332
3132.26	0.55784	0.46335	0.61358	0.46532	0.07319	0.56555	0.63151	0.2815
3130.33	0.55653	0.46224	0.61209	0.46404	0.07414	0.56437	0.62985	0.27957
3128.4	0.55511	0.46104	0.61067	0.46278	0.07523	0.56327	0.62823	0.27769
3126.47	0.55373	0.45984	0.60921	0.46153	0.07628	0.56218	0.62667	0.27592
3124.54	0.55253	0.45878	0.60777	0.46032	0.07732	0.56117	0.62518	0.27424
3122.61	0.55152	0.45791	0.60642	0.45914	0.07829	0.56023	0.62372	0.27263
3120.68	0.55057	0.45709	0.60512	0.45795	0.0792	0.55931	0.62224	0.27107
3118.76	0.54956	0.45621	0.60383	0.45673	0.0801	0.5584	0.62069	0.26965
3116.83	0.54848	0.45524	0.6025	0.45545	0.08094	0.55746	0.61911	0.26837
3114.9	0.5474	0.45419	0.60112	0.45419	0.08177	0.55646	0.61755	0.26719
3112.97	0.54638	0.45318	0.59982	0.45296	0.08274	0.55548	0.61608	0.26608
3111.04	0.54554	0.45235	0.59872	0.45179	0.08384	0.55463	0.6147	0.26501
3109.11	0.54478	0.45166	0.5977	0.45074	0.08504	0.55385	0.61344	0.26405
3107.18	0.544	0.45096	0.59669	0.44985	0.08634	0.55311	0.61233	0.26322
3105.25	0.54326	0.45025	0.59578	0.44909	0.08773	0.55242	0.61138	0.26249
3103.33	0.5427	0.44971	0.59508	0.44844	0.08914	0.55187	0.61057	0.26179
3101.4	0.54226	0.44936	0.59452	0.44791	0.09052	0.55144	0.60988	0.26107
3099.47	0.54179	0.44903	0.59394	0.44751	0.09191	0.55101	0.60931	0.26039
3097.54	0.54125	0.44859	0.59342	0.44726	0.09334	0.5506	0.60884	0.25992
3095.61	0.5408	0.44821	0.59307	0.44714	0.09471	0.55025	0.60844	0.25963
3093.68	0.54056	0.44803	0.5929	0.44718	0.09606	0.54996	0.60814	0.25942
3091.75	0.54042	0.44797	0.59287	0.44739	0.09757	0.54973	0.60795	0.25939
3089.82	0.5402	0.44785	0.5929	0.44775	0.09936	0.54959	0.60791	0.25976
3087.9	0.53991	0.44765	0.59292	0.44821	0.10174	0.54946	0.60801	0.26053
3085.97	0.5396	0.44746	0.59293	0.44874	0.10532	0.5493	0.60825	0.26153
3084.04	0.53922	0.44723	0.59289	0.44931	0.11092	0.54911	0.60858	0.26272
3082.11	0.53875	0.44695	0.59276	0.44985	0.11819	0.54892	0.60892	0.26406
3080.18	0.53821	0.44664	0.59253	0.45032	0.12442	0.54869	0.6092	0.2655
3078.25	0.53757	0.44622	0.59211	0.45066	0.12646	0.54831	0.60935	0.26714
3076.32	0.53676	0.44556	0.59147	0.4509	0.12436	0.54773	0.6094	0.26904
3074.4	0.53585	0.44477	0.59068	0.45108	0.1209	0.54705	0.6094	0.27119
3072.47	0.53492	0.44407	0.58989	0.45123	0.11829	0.54643	0.60943	0.27356
3070.54	0.53403	0.4435	0.58914	0.45135	0.11718	0.54594	0.60954	0.27614
3068.61	0.53315	0.44294	0.58832	0.45139	0.11758	0.54548	0.60968	0.27891
3066.68	0.53211	0.44219	0.5872	0.45128	0.11949	0.54488	0.60972	0.28171
3064.75	0.53086	0.44118	0.58571	0.45098	0.12284	0.54395	0.60959	0.28424
3062.82	0.52956	0.44011	0.58411	0.45048	0.12697	0.54286	0.60927	0.28626
3060.89	0.52824	0.43905	0.58256	0.44983	0.13056	0.54185	0.60882	0.28772
3058.97	0.52687	0.438	0.58104	0.44909	0.1326	0.54091	0.60823	0.2886
3057.04	0.52539	0.43694	0.57946	0.4483	0.13303	0.53985	0.60755	0.2888
3055.11	0.52386	0.43583	0.57777	0.44745	0.13254	0.53856	0.60677	0.28833
3053.18	0.52233	0.43468	0.57605	0.44654	0.13183	0.53718	0.60589	0.28747
3051.25	0.52076	0.43344	0.57431	0.44558	0.13108	0.5358	0.60489	0.28657
3049.32	0.51916	0.43207	0.57247	0.44462	0.1303	0.53434	0.6038	0.28577
3047.39	0.51761	0.43077	0.57064	0.44367	0.12986	0.53286	0.60267	0.28503
3045.46	0.51612	0.42964	0.56891	0.4427	0.1303	0.53149	0.6015	0.28435
3043.54	0.5146	0.42851	0.56718	0.4417	0.13178	0.53018	0.60025	0.28378
3041.61	0.51296	0.42719	0.56543	0.44073	0.13432	0.52874	0.59892	0.28344
3039.68	0.51124	0.42574	0.56371	0.43984	0.13779	0.52714	0.59753	0.28353
3037.75	0.50959	0.42439	0.56219	0.43903	0.14172	0.52561	0.59609	0.28433
3035.82	0.50812	0.42326	0.56092	0.43831	0.14499	0.52427	0.59455	0.28608
3033.89	0.50668	0.42213	0.55964	0.43765	0.14664	0.52295	0.59287	0.28885
3031.96	0.50517	0.42084	0.55821	0.43702	0.14694	0.5215	0.59107	0.29285
3030.03	0.50368	0.41949	0.55678	0.4364	0.14716	0.51991	0.58915	0.29883
3028.11	0.50228	0.41823	0.55554	0.43581	0.14842	0.51829	0.5871	0.3068
3026.18	0.50098	0.4171	0.55451	0.4353	0.15124	0.51676	0.58496	0.313
3024.25	0.4997	0.41602	0.55357	0.43493	0.15607	0.51524	0.58278	0.31192
3022.32	0.49848	0.41499	0.55273	0.43476	0.16385	0.5137	0.58061	0.30401
3020.39	0.49742	0.41408	0.55212	0.43479	0.17474	0.51231	0.5785	0.29536
3018.46	0.49654	0.41326	0.55178	0.43503	0.18531	0.51115	0.57646	0.2899
3016.53	0.49578	0.41253	0.55162	0.43546	0.18932	0.51016	0.57451	0.28739
3014.6	0.49514	0.41191	0.55157	0.43602	0.18427	0.50922	0.5726	0.28662
3012.68	0.49451	0.41129	0.55148	0.4366	0.17451	0.5082	0.57065	0.28683
3010.75	0.49382	0.4106	0.55126	0.43719	0.16551	0.50703	0.56867	0.28763
3008.82	0.49318	0.40994	0.551	0.43774	0.1594	0.50591	0.5667	0.28885
3006.89	0.49273	0.40948	0.55084	0.43821	0.15581	0.50512	0.5648	0.29039
3004.96	0.49249	0.40924	0.55076	0.43856	0.15378	0.50462	0.5631	0.2921
3003.03	0.49242	0.40914	0.55064	0.43872	0.15267	0.50418	0.56167	0.29388
3001.1	0.49254	0.4092	0.5505	0.43862	0.15225	0.5038	0.56051	0.29571
2999.17	0.49288	0.40944	0.5504	0.4382	0.15237	0.50363	0.55964	0.2975
2997.25	0.49337	0.40982	0.55027	0.43756	0.15283	0.50366	0.55906	0.29926
2995.32	0.49403	0.41037	0.55022	0.43683	0.15349	0.50391	0.55879	0.30091
2993.39	0.49495	0.41117	0.5505	0.43621	0.15428	0.50434	0.55885	0.30226
2991.46	0.4961	0.41221	0.55125	0.43592	0.15525	0.50488	0.55924	0.30337
2989.53	0.49749	0.41352	0.5525	0.43617	0.15642	0.50565	0.56004	0.30431
2987.6	0.4993	0.41516	0.55431	0.43715	0.15778	0.50674	0.56129	0.30486
2985.67	0.5016	0.41719	0.55673	0.43894	0.15939	0.50814	0.56302	0.3049
2983.74	0.50429	0.41964	0.55979	0.44151	0.16144	0.50988	0.5652	0.30447
2981.82	0.50725	0.42236	0.56333	0.44479	0.16414	0.51185	0.56777	0.30361
2979.89	0.51036	0.42517	0.5671	0.44863	0.16766	0.51391	0.57063	0.30243
2977.96	0.51355	0.42806	0.57098	0.45286	0.17224	0.51603	0.57371	0.30092
2976.03	0.5169	0.43106	0.57503	0.45731	0.17792	0.51828	0.5769	0.29898
2974.1	0.52033	0.43407	0.57912	0.46183	0.18414	0.52054	0.58019	0.29657
2972.17	0.52372	0.43702	0.58308	0.46631	0.18956	0.52265	0.58355	0.29382
2970.24	0.52708	0.43994	0.58688	0.47064	0.19235	0.52465	0.58688	0.29086
2968.31	0.53048	0.44287	0.59053	0.47467	0.19104	0.52665	0.59004	0.28775
2966.39	0.53383	0.44573	0.59387	0.47828	0.1856	0.52862	0.59289	0.28458
2964.46	0.53701	0.44844	0.59689	0.48134	0.17778	0.53047	0.59532	0.2815
2962.53	0.53999	0.45093	0.59958	0.48375	0.17	0.53217	0.59716	0.27875
2960.6	0.5428	0.45312	0.60189	0.48542	0.16386	0.53371	0.59829	0.27638
2958.67	0.54545	0.45502	0.60388	0.48641	0.15973	0.53512	0.59867	0.27429
2956.74	0.54792	0.45672	0.60582	0.48684	0.1574	0.5365	0.59836	0.27234
2954.81	0.55023	0.45834	0.60793	0.48697	0.15655	0.53789	0.59749	0.27047
2952.89	0.5525	0.45988	0.61034	0.48714	0.15696	0.53922	0.59629	0.26862
2950.96	0.55485	0.46143	0.61303	0.48771	0.15867	0.54059	0.59508	0.26669
2949.03	0.55748	0.46325	0.6161	0.48894	0.16187	0.54215	0.59413	0.26456
2947.1	0.56049	0.46546	0.61963	0.49098	0.16647	0.54389	0.59366	0.26211
2945.17	0.5638	0.46799	0.62343	0.49379	0.17144	0.54571	0.59383	0.2593
2943.24	0.56729	0.47077	0.62716	0.4971	0.17483	0.54754	0.59469	0.25618
2941.31	0.57082	0.47371	0.63046	0.50043	0.17501	0.54928	0.59616	0.25281
2939.38	0.57428	0.47671	0.63303	0.50319	0.17215	0.55084	0.59805	0.24929
2937.46	0.57755	0.47957	0.63453	0.50483	0.1677	0.5521	0.60013	0.24578
2935.53	0.58039	0.48209	0.63475	0.50497	0.16312	0.55297	0.60216	0.24239
2933.6	0.58267	0.48418	0.6337	0.50346	0.15932	0.55337	0.60386	0.23925
2931.67	0.58434	0.48584	0.6316	0.50043	0.15672	0.55327	0.60502	0.23645
2929.74	0.5854	0.48697	0.62876	0.49627	0.15534	0.55264	0.60554	0.23392
2927.81	0.58583	0.48744	0.62552	0.49153	0.15497	0.55159	0.60534	0.23167
2925.88	0.58568	0.48736	0.62228	0.48671	0.15537	0.55035	0.6044	0.22988
2923.95	0.585	0.48683	0.6192	0.48221	0.15632	0.54916	0.60271	0.22886
2922.03	0.58376	0.48585	0.61631	0.47823	0.15766	0.54807	0.60028	0.22885
2920.1	0.58187	0.48434	0.61357	0.47476	0.15929	0.54696	0.59714	0.22989
2918.17	0.579	0.482	0.61069	0.47166	0.1612	0.54558	0.59338	0.23178
2916.24	0.5749	0.47862	0.60728	0.46874	0.1634	0.5438	0.58914	0.23418
2914.31	0.56976	0.47438	0.60335	0.46583	0.16576	0.54165	0.58466	0.23659
2912.38	0.56424	0.46976	0.59912	0.46286	0.16793	0.53919	0.58022	0.23846
2910.45	0.5589	0.46522	0.59473	0.45981	0.16966	0.53652	0.57605	0.23949
2908.52	0.55404	0.46105	0.59034	0.4567	0.17104	0.53384	0.57231	0.2398
2906.6	0.5497	0.45731	0.58616	0.45353	0.17231	0.53134	0.56906	0.23967
2904.67	0.54583	0.454	0.58224	0.45034	0.17358	0.52908	0.56626	0.23929
2902.74	0.54235	0.45101	0.57853	0.44714	0.17473	0.52701	0.56383	0.2388
2900.81	0.53914	0.44824	0.57501	0.44397	0.17535	0.52504	0.56166	0.23835
2898.88	0.53613	0.44568	0.57171	0.44089	0.17514	0.52319	0.55969	0.2382
2896.95	0.53329	0.44332	0.5686	0.43793	0.1743	0.52146	0.55787	0.2384
2895.02	0.53055	0.44101	0.56559	0.43516	0.1733	0.51976	0.55618	0.23877
2893.09	0.52788	0.43872	0.56266	0.43264	0.17239	0.51809	0.55464	0.23926
2891.17	0.52538	0.43659	0.55989	0.43043	0.17149	0.51651	0.5533	0.23994
2889.24	0.52305	0.43469	0.55738	0.4286	0.17052	0.51505	0.55223	0.24061
2887.31	0.52086	0.43299	0.55511	0.42721	0.16948	0.51366	0.55146	0.24108
2885.38	0.51892	0.43151	0.5531	0.42628	0.16839	0.51229	0.55103	0.24132
2883.45	0.51726	0.43027	0.55127	0.42574	0.1673	0.51098	0.55091	0.24151
2881.52	0.51585	0.42929	0.54959	0.42548	0.16627	0.50972	0.55104	0.24182
2879.59	0.51463	0.42851	0.54798	0.42535	0.16542	0.50849	0.55126	0.24238
2877.66	0.51353	0.42789	0.5464	0.4251	0.16486	0.50727	0.55134	0.24325
2875.74	0.51245	0.42731	0.54475	0.42449	0.1646	0.50598	0.55105	0.24438
2873.81	0.5112	0.42653	0.5428	0.42333	0.16458	0.50445	0.55019	0.24561
2871.88	0.50955	0.4253	0.54035	0.42152	0.16465	0.50258	0.54867	0.2468
2869.95	0.50755	0.42364	0.53749	0.4191	0.16475	0.50045	0.54652	0.24802
2868.02	0.5054	0.4218	0.53445	0.4162	0.16478	0.49814	0.5439	0.24943
2866.09	0.50326	0.41991	0.53137	0.41307	0.16453	0.49573	0.54106	0.25097
2864.16	0.50134	0.41819	0.52842	0.40996	0.16381	0.49328	0.53824	0.25254
2862.23	0.4999	0.41688	0.52584	0.40707	0.16259	0.49093	0.53562	0.25407
2860.31	0.49899	0.41605	0.52371	0.40455	0.16098	0.48876	0.53329	0.25552
2858.38	0.49852	0.41561	0.52206	0.40252	0.1592	0.48684	0.53121	0.25687
2856.45	0.49842	0.41553	0.521	0.40107	0.15772	0.48526	0.52918	0.25833
2854.52	0.4985	0.4157	0.52059	0.40028	0.15718	0.48415	0.52691	0.26021
2852.59	0.49836	0.41572	0.5207	0.40018	0.15824	0.48348	0.52417	0.26278
2850.66	0.49726	0.41485	0.52087	0.40075	0.16142	0.48289	0.52084	0.26619
2848.73	0.49439	0.4124	0.52042	0.40194	0.16664	0.48178	0.51701	0.27025
2846.8	0.48968	0.4083	0.51901	0.4036	0.17293	0.47978	0.51293	0.27449
2844.88	0.48396	0.40335	0.51679	0.40545	0.17878	0.47708	0.50892	0.2784
2842.95	0.47819	0.39843	0.51401	0.40713	0.18287	0.47407	0.50522	0.28173
2841.02	0.47278	0.3939	0.51074	0.4082	0.18467	0.47092	0.50192	0.28443
2839.09	0.46767	0.38964	0.50688	0.40826	0.18454	0.46758	0.49897	0.28654
2837.16	0.46268	0.38549	0.50229	0.40704	0.18334	0.46412	0.49628	0.28812
2835.23	0.45783	0.38148	0.49702	0.40443	0.18202	0.46069	0.49373	0.28928
2833.3	0.45323	0.37771	0.49135	0.40056	0.18109	0.45742	0.49128	0.29002
2831.38	0.44887	0.37413	0.48553	0.39575	0.18053	0.45429	0.48893	0.29031
2829.45	0.44479	0.37074	0.47986	0.39039	0.18011	0.4513	0.48671	0.29019
2827.52	0.44104	0.36761	0.47449	0.38486	0.17969	0.4485	0.48461	0.28969
2825.59	0.43756	0.36472	0.46948	0.37946	0.17922	0.44587	0.4826	0.28884
2823.66	0.43425	0.362	0.46483	0.3744	0.17864	0.44336	0.48067	0.28764
2821.73	0.4311	0.35942	0.46052	0.36978	0.17795	0.44092	0.47881	0.28614
2819.8	0.42811	0.35698	0.4565	0.36566	0.17716	0.43857	0.47698	0.28438
2817.87	0.42528	0.35467	0.45285	0.362	0.1763	0.43634	0.4752	0.28236
2815.95	0.42261	0.35249	0.44954	0.35878	0.17539	0.43419	0.47349	0.28013
2814.02	0.42012	0.35042	0.44649	0.35592	0.17446	0.43213	0.47182	0.27773
2812.09	0.41777	0.34848	0.44365	0.35337	0.1735	0.43022	0.47017	0.27523
2810.16	0.41547	0.34658	0.44093	0.35102	0.17252	0.42836	0.46855	0.2727
2808.23	0.41314	0.34466	0.43821	0.34883	0.1715	0.42645	0.46694	0.27018
2806.3	0.41084	0.34278	0.43554	0.34676	0.17039	0.42455	0.46535	0.26765
2804.37	0.40865	0.34099	0.43301	0.34484	0.16921	0.42274	0.46379	0.26506
2802.44	0.40656	0.33928	0.43061	0.34302	0.16798	0.421	0.46228	0.26239
2800.52	0.40458	0.33765	0.42835	0.3413	0.16672	0.4193	0.4608	0.25968
2798.59	0.40266	0.33606	0.42615	0.33964	0.16553	0.41763	0.45933	0.25705
2796.66	0.40066	0.33443	0.42391	0.33803	0.16444	0.41593	0.45784	0.25456
2794.73	0.39864	0.3328	0.42167	0.33643	0.16345	0.41419	0.45634	0.25217
2792.8	0.39672	0.33124	0.41952	0.33484	0.16258	0.41249	0.45483	0.24985
2790.87	0.39486	0.32975	0.41742	0.33327	0.16184	0.41086	0.4533	0.24763
2788.94	0.39295	0.32821	0.41528	0.33171	0.16122	0.40924	0.45177	0.24563
2787.01	0.391	0.32662	0.41309	0.33019	0.16061	0.40757	0.45023	0.24394
2785.09	0.38908	0.32505	0.41093	0.32868	0.15991	0.4059	0.44868	0.24243
2783.16	0.38725	0.32352	0.40885	0.3272	0.15907	0.40427	0.44712	0.24101
2781.23	0.38549	0.32206	0.40687	0.32578	0.15815	0.40271	0.44558	0.23969
2779.3	0.38379	0.32068	0.40496	0.32441	0.15712	0.40119	0.44408	0.2385
2777.37	0.38215	0.31937	0.4031	0.32307	0.15598	0.39973	0.4426	0.23737
2775.44	0.38055	0.31806	0.40128	0.32172	0.15477	0.39828	0.44113	0.23635
2773.51	0.37888	0.31664	0.39941	0.32038	0.15351	0.39676	0.43965	0.23546
2771.58	0.37716	0.3152	0.39748	0.31904	0.15216	0.39521	0.43816	0.23469
2769.66	0.37553	0.31383	0.39559	0.31771	0.15078	0.39375	0.43665	0.23402
2767.73	0.37395	0.31252	0.39378	0.31642	0.14943	0.39233	0.43513	0.23345
2765.8	0.37236	0.31121	0.39201	0.31516	0.14817	0.3909	0.43363	0.23299
2763.87	0.37083	0.30993	0.39028	0.31396	0.14704	0.3895	0.43216	0.23268
2761.94	0.36934	0.30871	0.38858	0.31279	0.14601	0.38811	0.43072	0.2325
2760.01	0.36785	0.30754	0.38693	0.31163	0.14496	0.38675	0.4293	0.23244
2758.08	0.36637	0.3064	0.38533	0.31048	0.14378	0.38544	0.42791	0.23255
2756.15	0.36492	0.30522	0.38373	0.30934	0.14245	0.38415	0.42652	0.23285
2754.23	0.36349	0.30402	0.38213	0.30822	0.141	0.38284	0.42514	0.23334
2752.3	0.36214	0.30292	0.38061	0.30713	0.1395	0.38158	0.42374	0.23397
2750.37	0.36086	0.3019	0.37919	0.30604	0.13801	0.38039	0.42235	0.23464
2748.44	0.35953	0.30083	0.37775	0.30496	0.13661	0.37917	0.42098	0.23522
2746.51	0.35811	0.29965	0.37623	0.30388	0.1354	0.37789	0.41962	0.2356
2744.58	0.35666	0.29844	0.37466	0.30279	0.13442	0.3766	0.41825	0.23561
2742.65	0.35523	0.29725	0.37307	0.30167	0.13373	0.37531	0.41688	0.23517
2740.72	0.3539	0.29613	0.37155	0.30054	0.13334	0.37403	0.41551	0.23439
2738.8	0.35262	0.29508	0.3701	0.29939	0.13323	0.37279	0.41413	0.23339
2736.87	0.35131	0.29399	0.36859	0.29822	0.13335	0.37157	0.41273	0.2323
2734.94	0.34996	0.29284	0.36701	0.29701	0.13372	0.37037	0.41134	0.23127
2733.01	0.34865	0.29171	0.36547	0.29578	0.13439	0.3692	0.40996	0.23045
2731.08	0.34734	0.29062	0.36398	0.29456	0.13541	0.36804	0.40861	0.22992
2729.15	0.34607	0.28956	0.36253	0.29333	0.13679	0.36691	0.40728	0.22967
2727.22	0.34486	0.28855	0.36109	0.29208	0.13855	0.3658	0.40595	0.2296
2725.3	0.3436	0.28749	0.35957	0.29081	0.14054	0.36466	0.40462	0.22963
2723.37	0.34222	0.28637	0.35801	0.2895	0.14258	0.36347	0.40326	0.22971
2721.44	0.34081	0.28523	0.35646	0.28817	0.14446	0.36228	0.40187	0.22986
2719.51	0.33944	0.28407	0.35494	0.28683	0.14593	0.36108	0.40047	0.23013
2717.58	0.33811	0.28293	0.35347	0.28551	0.14689	0.35991	0.3991	0.23068
2715.65	0.33683	0.28182	0.35209	0.28424	0.14736	0.35878	0.39777	0.23157
2713.72	0.33558	0.28075	0.35071	0.283	0.14738	0.35767	0.39649	0.23281
2711.79	0.33435	0.27974	0.34933	0.28179	0.1471	0.3566	0.39525	0.23438
2709.87	0.33317	0.27876	0.348	0.28062	0.14666	0.35554	0.39404	0.23626
2707.94	0.33198	0.27778	0.34674	0.27949	0.1462	0.35449	0.39286	0.23828
2706.01	0.33079	0.2768	0.34551	0.2784	0.14586	0.35349	0.39171	0.24027
2704.08	0.32965	0.27586	0.34433	0.27736	0.14582	0.35256	0.39059	0.24209
2702.15	0.32855	0.27496	0.34316	0.27637	0.14617	0.35161	0.38949	0.24361
2700.22	0.32749	0.27408	0.34202	0.27544	0.14692	0.35066	0.38842	0.24479
2698.29	0.32651	0.27324	0.34099	0.27457	0.14798	0.34978	0.38738	0.24562
2696.36	0.32558	0.27244	0.34003	0.27373	0.14918	0.34894	0.38636	0.24603
2694.44	0.32468	0.27168	0.33911	0.27293	0.15036	0.3481	0.38536	0.24605
2692.51	0.32381	0.27094	0.33823	0.27218	0.15137	0.34727	0.38438	0.24576
2690.58	0.32297	0.27021	0.33738	0.27146	0.15209	0.34646	0.38344	0.24529
2688.65	0.32216	0.26948	0.33657	0.27078	0.15252	0.34568	0.38254	0.24471
2686.72	0.32137	0.26879	0.3358	0.27015	0.1527	0.34493	0.38168	0.24401
2684.79	0.32062	0.26817	0.33508	0.26955	0.15273	0.34424	0.38085	0.24322
2682.86	0.31995	0.26762	0.33442	0.26898	0.15274	0.34361	0.38004	0.24241
2680.93	0.31935	0.26712	0.33382	0.26842	0.15282	0.34305	0.37923	0.24156
2679.01	0.31872	0.26659	0.3332	0.2679	0.15297	0.34245	0.37842	0.24063
2677.08	0.31803	0.26599	0.33251	0.2674	0.15317	0.34175	0.37761	0.2396
2675.15	0.31736	0.2654	0.33185	0.26691	0.15346	0.34106	0.37682	0.23845
2673.22	0.31672	0.26485	0.33128	0.26645	0.15385	0.34047	0.37604	0.23713
2671.29	0.31612	0.26432	0.33075	0.26601	0.15436	0.33993	0.37529	0.23565
2669.36	0.31557	0.26383	0.33028	0.26561	0.15505	0.33943	0.37457	0.23406
2667.43	0.31508	0.26339	0.32986	0.26525	0.15593	0.33896	0.37387	0.23239
2665.5	0.3146	0.26298	0.32946	0.26494	0.15683	0.33852	0.3732	0.23063
2663.58	0.31416	0.26259	0.32907	0.26467	0.15758	0.33807	0.37258	0.22876
2661.65	0.31374	0.26221	0.32868	0.26445	0.15801	0.33762	0.37199	0.22682
2659.72	0.31331	0.26184	0.32834	0.26427	0.15799	0.3372	0.37144	0.22484
2657.79	0.3129	0.2615	0.32807	0.26413	0.15747	0.33686	0.37091	0.2229
2655.86	0.31255	0.26121	0.32784	0.26402	0.1565	0.33658	0.37041	0.22111
2653.93	0.31224	0.26094	0.32759	0.26393	0.15523	0.33629	0.36995	0.21954
2652	0.31193	0.26066	0.32734	0.26387	0.15392	0.336	0.36954	0.21835
2650.07	0.31161	0.26038	0.32711	0.26381	0.15273	0.33572	0.36917	0.2177
2648.15	0.31129	0.26012	0.32687	0.26376	0.15175	0.33548	0.36883	0.21781
2646.22	0.31097	0.25987	0.32663	0.26368	0.15104	0.33526	0.3685	0.21883
2644.29	0.31067	0.25962	0.32635	0.26358	0.15049	0.33506	0.3682	0.22073
2642.36	0.31036	0.25936	0.32606	0.26344	0.14993	0.33487	0.36789	0.22328
2640.43	0.31007	0.25911	0.32579	0.26326	0.14927	0.33469	0.36758	0.22605
2638.5	0.30978	0.25884	0.32546	0.26304	0.14849	0.33448	0.36728	0.22857
2636.57	0.30944	0.25851	0.32508	0.26277	0.14765	0.33424	0.36699	0.23051
2634.64	0.30905	0.25818	0.32468	0.26249	0.14695	0.33398	0.36669	0.23176
2632.72	0.30866	0.25787	0.32426	0.26219	0.14643	0.33373	0.36639	0.23234
2630.79	0.30826	0.25754	0.32381	0.26188	0.14604	0.33345	0.36608	0.23232
2628.86	0.30785	0.25719	0.32337	0.26155	0.1458	0.33318	0.36576	0.23188
2626.93	0.30745	0.25683	0.32296	0.26122	0.14573	0.33291	0.36544	0.23131
2625	0.30698	0.25644	0.32253	0.26088	0.14585	0.33259	0.36511	0.23088
2623.07	0.30648	0.25603	0.32206	0.26057	0.14624	0.33225	0.36475	0.23079
2621.14	0.30597	0.2556	0.32155	0.26027	0.14695	0.33189	0.36439	0.23113
2619.21	0.30547	0.25514	0.32103	0.26	0.14797	0.3315	0.36401	0.23189
2617.29	0.30497	0.25468	0.32054	0.25973	0.14927	0.33109	0.36361	0.23295
2615.36	0.30442	0.25421	0.32005	0.25947	0.15083	0.33067	0.36317	0.23411
2613.43	0.30383	0.25371	0.31955	0.25921	0.1526	0.33026	0.36271	0.23521
2611.5	0.30324	0.25319	0.31903	0.25894	0.15455	0.32988	0.36225	0.23624
2609.57	0.30266	0.25266	0.31853	0.25867	0.1566	0.32948	0.36176	0.23718
2607.64	0.30202	0.25211	0.31803	0.25841	0.15859	0.32901	0.36125	0.23799
2605.71	0.30134	0.25155	0.31751	0.25817	0.16039	0.3285	0.36073	0.23869
2603.79	0.30065	0.25097	0.31694	0.25792	0.16196	0.32794	0.36017	0.23943
2601.86	0.29995	0.25034	0.31631	0.25767	0.16332	0.32736	0.35959	0.24039
2599.93	0.29925	0.24971	0.31567	0.2574	0.16451	0.32681	0.35899	0.24175
2598	0.29852	0.2491	0.31502	0.2571	0.16557	0.32628	0.35838	0.24367
2596.07	0.29776	0.24847	0.31435	0.25678	0.16644	0.32572	0.35775	0.24622
2594.14	0.29698	0.24779	0.31363	0.25642	0.16699	0.32514	0.35711	0.24927
2592.21	0.29619	0.24708	0.31288	0.25602	0.16712	0.32453	0.35647	0.25247
2590.28	0.29535	0.24635	0.31208	0.25559	0.16689	0.32387	0.35581	0.25534
2588.36	0.29452	0.24563	0.31124	0.25512	0.16644	0.32319	0.35514	0.25749
2586.43	0.29368	0.24493	0.31038	0.25462	0.1658	0.32249	0.35443	0.25884
2584.5	0.29282	0.24419	0.30953	0.25409	0.16499	0.32177	0.35371	0.2596
2582.57	0.29195	0.24345	0.30867	0.25354	0.16399	0.32102	0.35297	0.26018
2580.64	0.29108	0.24272	0.30778	0.25297	0.16286	0.32023	0.35221	0.26096
2578.71	0.29023	0.24199	0.30686	0.25239	0.16161	0.31942	0.35143	0.26213
2576.78	0.28938	0.24125	0.30593	0.25179	0.16026	0.31863	0.35062	0.2636
2574.85	0.2885	0.2405	0.30501	0.25119	0.15894	0.31785	0.34979	0.26504
2572.93	0.28762	0.23974	0.30408	0.25056	0.15784	0.31706	0.34894	0.26612
2571	0.28676	0.23898	0.30314	0.24992	0.15708	0.31627	0.34806	0.26674
2569.07	0.28592	0.23824	0.30216	0.24926	0.15674	0.31548	0.34718	0.26696
2567.14	0.28506	0.23749	0.30116	0.24857	0.15682	0.31468	0.3463	0.26702
2565.21	0.28419	0.23672	0.30017	0.24786	0.15729	0.31388	0.34541	0.26723
2563.28	0.28332	0.23599	0.29916	0.24713	0.15809	0.31308	0.3445	0.26771
2561.35	0.28249	0.23527	0.29813	0.24637	0.15911	0.31228	0.34356	0.26832
2559.42	0.28165	0.23453	0.29708	0.2456	0.16015	0.31144	0.3426	0.26871
2557.5	0.28079	0.23379	0.29603	0.2448	0.161	0.31058	0.34161	0.26861
2555.57	0.27993	0.23305	0.29497	0.24397	0.16149	0.30969	0.34059	0.26793
2553.64	0.27907	0.23229	0.29392	0.24311	0.16154	0.30882	0.33956	0.26676
2551.71	0.27822	0.23155	0.29285	0.24225	0.16107	0.30798	0.33854	0.26522
2549.78	0.27735	0.2308	0.29174	0.24137	0.16007	0.30713	0.33751	0.26347
2547.85	0.27646	0.23004	0.2906	0.2405	0.15866	0.30621	0.33649	0.26165
2545.92	0.27555	0.22926	0.28948	0.23962	0.15705	0.30524	0.33546	0.25981
2543.99	0.27466	0.22848	0.28839	0.23872	0.15543	0.3043	0.33443	0.2579
2542.07	0.27375	0.22772	0.28731	0.23781	0.15398	0.30342	0.33338	0.25595
2540.14	0.27282	0.22698	0.2862	0.23687	0.15287	0.30251	0.33231	0.25401
2538.21	0.27186	0.22621	0.28504	0.23593	0.1522	0.30155	0.33122	0.25213
2536.28	0.27087	0.2254	0.28386	0.23498	0.152	0.30056	0.33012	0.25029
2534.35	0.26992	0.22458	0.28267	0.23403	0.15224	0.29958	0.32903	0.24847
2532.42	0.26897	0.22377	0.28148	0.23308	0.15279	0.29863	0.32796	0.24669
2530.49	0.26801	0.22296	0.28029	0.23213	0.15355	0.29767	0.3269	0.24499
2528.56	0.26703	0.22214	0.2791	0.23119	0.15453	0.29669	0.32583	0.24336
2526.64	0.26599	0.22128	0.27789	0.23026	0.15574	0.29568	0.32476	0.24179
2524.71	0.26491	0.2204	0.27667	0.22934	0.15716	0.29465	0.32367	0.24024
2522.78	0.26385	0.21954	0.27545	0.22842	0.15867	0.29365	0.32259	0.23871
2520.85	0.26277	0.21864	0.2742	0.22749	0.16004	0.29265	0.32151	0.23714
2518.92	0.26167	0.21771	0.27292	0.22657	0.16105	0.29162	0.32045	0.23555
2516.99	0.26057	0.21679	0.27165	0.22564	0.16158	0.29057	0.31941	0.23395
2515.06	0.25941	0.21585	0.27037	0.2247	0.16162	0.28949	0.31838	0.23233
2513.13	0.2582	0.21489	0.26907	0.22376	0.16129	0.28841	0.31734	0.23069
2511.21	0.25702	0.21392	0.26774	0.22281	0.16081	0.28734	0.3163	0.22909
2509.28	0.25585	0.21293	0.2664	0.22186	0.16037	0.28628	0.31523	0.22753
2507.35	0.25466	0.21193	0.26506	0.22091	0.16005	0.28517	0.31415	0.22604
2505.42	0.25344	0.21091	0.26375	0.21996	0.15982	0.28402	0.31307	0.22463
2503.49	0.25218	0.2099	0.26243	0.21902	0.15959	0.28284	0.31198	0.22325
2501.56	0.25091	0.20887	0.26105	0.21807	0.15921	0.28167	0.31089	0.22184
2499.63	0.24965	0.20784	0.25966	0.21711	0.15858	0.28054	0.30981	0.22039
2497.7	0.24837	0.20676	0.25828	0.21614	0.1577	0.27941	0.30873	0.21884
2495.78	0.24707	0.20568	0.25688	0.21517	0.15669	0.27827	0.30763	0.21717
2493.85	0.24573	0.20461	0.25546	0.2142	0.15568	0.27709	0.30651	0.21545
2491.92	0.24438	0.20351	0.25405	0.21324	0.15472	0.27585	0.30538	0.21371
2489.99	0.24304	0.20239	0.25265	0.21229	0.1538	0.27456	0.30424	0.21197
2488.06	0.24168	0.20125	0.25124	0.21135	0.15297	0.27329	0.30309	0.21025
2486.13	0.24031	0.2001	0.24981	0.2104	0.15225	0.27203	0.30193	0.20855
2484.2	0.23891	0.19896	0.24835	0.20944	0.15166	0.27076	0.30075	0.20687
2482.28	0.23749	0.19782	0.24687	0.20846	0.15119	0.2695	0.29955	0.20525
2480.35	0.23606	0.19665	0.24539	0.20747	0.15076	0.26824	0.29831	0.20369
2478.42	0.23463	0.19545	0.24392	0.20647	0.15021	0.26692	0.29706	0.20218
2476.49	0.23319	0.19424	0.24243	0.20546	0.1494	0.26554	0.29578	0.2007
2474.56	0.23173	0.19303	0.24091	0.20443	0.14826	0.26416	0.29449	0.19923
2472.63	0.23026	0.19181	0.23936	0.20339	0.14684	0.2628	0.29318	0.19771
2470.7	0.22879	0.19059	0.2378	0.20233	0.14523	0.26146	0.29185	0.19612
2468.77	0.22732	0.18936	0.23624	0.20126	0.14354	0.26009	0.2905	0.19443
2466.85	0.22582	0.18812	0.23467	0.20018	0.14177	0.25867	0.28913	0.19267
2464.92	0.22431	0.18687	0.23308	0.19909	0.13996	0.25722	0.28775	0.19093
2462.99	0.22279	0.18561	0.23148	0.19799	0.13815	0.25575	0.28636	0.18927
2461.06	0.22126	0.18433	0.22986	0.19687	0.13641	0.25429	0.28495	0.18773
2459.13	0.21973	0.18304	0.22823	0.19574	0.13481	0.25286	0.28353	0.18629
2457.2	0.21822	0.18175	0.22659	0.19459	0.13339	0.25142	0.28209	0.18492
2455.27	0.21669	0.18048	0.22492	0.19343	0.13211	0.24995	0.28063	0.18362
2453.34	0.21513	0.17921	0.22325	0.19227	0.13086	0.24845	0.27916	0.18234
2451.42	0.21358	0.17794	0.2216	0.19111	0.12964	0.24695	0.27768	0.18106
2449.49	0.21201	0.17664	0.21996	0.18994	0.12844	0.24545	0.27618	0.17976
2447.56	0.21042	0.17531	0.21832	0.18876	0.12729	0.24392	0.27467	0.17842
2445.63	0.20885	0.17399	0.21667	0.18758	0.12618	0.24239	0.27315	0.17706
2443.7	0.20728	0.17269	0.215	0.1864	0.12512	0.24089	0.27163	0.1757
2441.77	0.20569	0.17137	0.2133	0.18522	0.12409	0.23937	0.2701	0.17434
2439.84	0.20411	0.17005	0.2116	0.18403	0.12303	0.23785	0.26857	0.17304
2437.91	0.20251	0.16875	0.20994	0.18283	0.12193	0.23634	0.26705	0.17179
2435.99	0.20093	0.16745	0.2083	0.18163	0.12075	0.2348	0.26552	0.1706
2434.06	0.19936	0.16614	0.20664	0.18042	0.11947	0.23326	0.26397	0.16946
2432.13	0.19778	0.1648	0.20494	0.17919	0.11813	0.23173	0.2624	0.1684
2430.2	0.1962	0.16345	0.20321	0.17796	0.11678	0.2302	0.26082	0.16745
2428.27	0.19462	0.16212	0.20152	0.17671	0.11549	0.22867	0.25924	0.16661
2426.34	0.19303	0.16082	0.19985	0.17545	0.1143	0.22714	0.25767	0.16589
2424.41	0.19144	0.1595	0.19815	0.17418	0.1132	0.22559	0.2561	0.16525
2422.48	0.18983	0.15818	0.19644	0.17288	0.11218	0.22403	0.25453	0.16468
2420.56	0.18822	0.15685	0.19475	0.17158	0.11123	0.2225	0.25295	0.16418
2418.63	0.18663	0.15549	0.19305	0.17028	0.11034	0.22097	0.25136	0.16375
2416.7	0.18502	0.15414	0.19132	0.16897	0.10954	0.21941	0.24975	0.16338
2414.77	0.18343	0.15282	0.18962	0.16765	0.10884	0.21787	0.24815	0.16308
2412.84	0.18183	0.15149	0.18792	0.1663	0.10821	0.21635	0.24656	0.16281
2410.91	0.18023	0.15014	0.18621	0.16494	0.10763	0.21481	0.24497	0.16257
2408.98	0.17864	0.14882	0.18452	0.16355	0.10717	0.21326	0.24339	0.16234
2407.05	0.17707	0.1475	0.18284	0.16216	0.10683	0.21172	0.24181	0.16207
2405.13	0.17548	0.14618	0.18117	0.16075	0.10656	0.2102	0.24021	0.16172
2403.2	0.17392	0.14487	0.17948	0.15935	0.1063	0.20868	0.23863	0.16131
2401.27	0.17237	0.14355	0.17778	0.158	0.10597	0.20716	0.23709	0.1609
2399.34	0.17082	0.14224	0.17609	0.15671	0.10556	0.20566	0.23561	0.16051
2397.41	0.16947	0.14109	0.17443	0.15547	0.10503	0.20439	0.23418	0.1601
2395.48	0.16812	0.13994	0.17278	0.15428	0.10436	0.20312	0.23281	0.15957
2393.55	0.16678	0.1388	0.17114	0.15313	0.10356	0.20184	0.23148	0.15888
2391.62	0.16543	0.13765	0.16955	0.152	0.10274	0.20057	0.23016	0.15808
2389.7	0.16408	0.13651	0.16802	0.15084	0.10198	0.1993	0.22882	0.15738
2387.77	0.16273	0.13536	0.16655	0.14968	0.10144	0.19803	0.22748	0.15705
2385.84	0.16138	0.13421	0.16515	0.14853	0.10134	0.19675	0.22614	0.15737
2383.91	0.16004	0.13307	0.16374	0.14737	0.10166	0.19548	0.2248	0.15845
2381.98	0.15869	0.13192	0.16217	0.14621	0.10216	0.19421	0.22346	0.16009
2380.05	0.15734	0.13077	0.16026	0.14505	0.10252	0.19294	0.22213	0.1619
2378.12	0.15599	0.12963	0.15792	0.1439	0.10247	0.19166	0.22079	0.16355
2376.19	0.15464	0.12848	0.1552	0.14274	0.10198	0.19039	0.21945	0.16505
2374.27	0.15329	0.12733	0.15214	0.14158	0.10117	0.18912	0.21811	0.16666
2372.34	0.15195	0.12619	0.14869	0.14042	0.10009	0.18785	0.21677	0.16845
2370.41	0.1506	0.12504	0.14491	0.13927	0.09874	0.18657	0.21544	0.17031
2368.48	0.14925	0.12389	0.14104	0.13811	0.09718	0.1853	0.2141	0.17205
2366.55	0.1479	0.12275	0.13729	0.13695	0.0955	0.18403	0.21276	0.17354
2364.62	0.14655	0.1216	0.13382	0.1358	0.0937	0.18276	0.21142	0.17458
2362.69	0.14521	0.12046	0.13082	0.13464	0.0919	0.18148	0.21009	0.17494
2360.77	0.14386	0.11931	0.12857	0.13348	0.0902	0.18021	0.20875	0.17451
2358.84	0.14251	0.11816	0.12722	0.13232	0.08865	0.17894	0.20742	0.17304
2356.91	0.14116	0.11702	0.12686	0.13117	0.08733	0.17767	0.20608	0.17015
2354.98	0.13981	0.11587	0.12737	0.13001	0.08629	0.17639	0.20475	0.16615
2353.05	0.13846	0.11472	0.12856	0.12885	0.08564	0.17512	0.20341	0.16186
2351.12	0.13712	0.11358	0.12995	0.12769	0.08637	0.17385	0.20208	0.15824
2349.19	0.13577	0.11243	0.1305	0.12654	0.08849	0.17258	0.20074	0.15641
2347.26	0.13442	0.11128	0.1293	0.12538	0.09013	0.1713	0.19941	0.15686
2345.34	0.13307	0.11014	0.12616	0.12422	0.08913	0.17003	0.19807	0.15873
2343.41	0.13172	0.10899	0.12267	0.12307	0.086	0.16876	0.19674	0.15965
2341.48	0.13038	0.10785	0.12069	0.12191	0.08346	0.16749	0.1954	0.15881
2339.55	0.12903	0.1067	0.12024	0.12075	0.08206	0.16621	0.19407	0.15755
2337.62	0.12768	0.10555	0.12043	0.11959	0.08147	0.16494	0.19274	0.15661
2335.69	0.12633	0.10441	0.1202	0.11844	0.08168	0.16367	0.1914	0.15597
2333.76	0.12498	0.10326	0.1191	0.11728	0.08257	0.1624	0.19007	0.15565
2331.83	0.12363	0.10211	0.1175	0.11612	0.08353	0.16112	0.18874	0.1554
2329.91	0.12229	0.10097	0.11615	0.11497	0.08405	0.15985	0.18741	0.15447
2327.98	0.12094	0.09982	0.11539	0.11381	0.08444	0.15858	0.18607	0.15286
2326.05	0.11959	0.09867	0.11502	0.11265	0.0849	0.15731	0.18474	0.15124
2324.12	0.11824	0.09753	0.1147	0.11149	0.08498	0.15603	0.18341	0.1497
2322.19	0.11689	0.09638	0.11428	0.11034	0.08426	0.15476	0.18208	0.14768
2320.26	0.11555	0.09524	0.11379	0.10918	0.08295	0.15349	0.18075	0.14484
2318.33	0.1142	0.09409	0.11328	0.10802	0.0817	0.15221	0.17942	0.14173
2316.4	0.11285	0.09294	0.11277	0.10686	0.08099	0.15094	0.17809	0.13928
2314.48	0.1115	0.0918	0.11223	0.10571	0.08068	0.14967	0.17676	0.13783
2312.55	0.11015	0.09065	0.11152	0.10455	0.0804	0.1484	0.17543	0.13683
2310.62	0.1088	0.0895	0.11069	0.10339	0.08006	0.14712	0.1741	0.13552
2308.69	0.10746	0.08836	0.10979	0.10224	0.07968	0.14585	0.17277	0.13371
2306.76	0.10611	0.08721	0.10882	0.10108	0.07924	0.14458	0.17144	0.13163
2304.83	0.10476	0.08606	0.10776	0.09992	0.07883	0.14331	0.17011	0.12963
2302.9	0.10341	0.08492	0.10661	0.09876	0.07842	0.14203	0.16878	0.12801
2300.97	0.10206	0.08377	0.10539	0.09761	0.07779	0.14076	0.16745	0.1267
2299.05	0.10072	0.08263	0.10417	0.09645	0.07682	0.13949	0.16612	0.12554
2297.12	0.09937	0.08148	0.10294	0.09529	0.07564	0.13822	0.1648	0.12448
2295.19	0.09802	0.08033	0.10167	0.09414	0.07441	0.13694	0.16347	0.12353
2293.26	0.09667	0.07919	0.10042	0.09299	0.07323	0.13567	0.16216	0.12267
2291.33	0.09532	0.07804	0.09922	0.09184	0.07213	0.1344	0.16083	0.12193
2289.4	0.09398	0.07689	0.09803	0.09065	0.07107	0.13313	0.15946	0.12124
2287.47	0.09263	0.07575	0.09684	0.08945	0.07005	0.13185	0.15806	0.12059
2285.54	0.09176	0.07503	0.09569	0.08821	0.0691	0.13018	0.15665	0.11997
2283.62	0.09078	0.07421	0.09451	0.08697	0.06827	0.12869	0.15525	0.11944
2281.69	0.08963	0.0732	0.09325	0.08573	0.0676	0.12741	0.15389	0.11902
2279.76	0.08838	0.07209	0.09194	0.08452	0.06714	0.12626	0.1526	0.11865
2277.83	0.08711	0.07097	0.09062	0.08336	0.06687	0.12511	0.1514	0.11824
2275.9	0.0859	0.06989	0.08935	0.08222	0.06676	0.12398	0.15026	0.1178
2273.97	0.08476	0.0689	0.08816	0.08109	0.06674	0.12289	0.14914	0.11737
2272.04	0.08367	0.06794	0.08701	0.07997	0.06664	0.1218	0.148	0.11691
2270.11	0.08258	0.06698	0.08586	0.07883	0.06632	0.12069	0.14683	0.11636
2268.19	0.08149	0.06604	0.08473	0.07769	0.06578	0.11957	0.14562	0.11569
2266.26	0.08042	0.06514	0.08363	0.07656	0.06508	0.11842	0.14438	0.11484
2264.33	0.07938	0.06426	0.08255	0.07544	0.06431	0.11728	0.14313	0.11386
2262.4	0.07836	0.06342	0.08151	0.07435	0.06358	0.11617	0.1419	0.11283
2260.47	0.07738	0.06258	0.08047	0.07328	0.06283	0.11505	0.1407	0.11183
2258.54	0.07638	0.06172	0.07943	0.07223	0.06206	0.11393	0.13952	0.11096
2256.61	0.0754	0.06092	0.07844	0.0712	0.06128	0.11284	0.13835	0.1103
2254.68	0.07445	0.06013	0.07747	0.07018	0.0605	0.11176	0.13719	0.10981
2252.76	0.07348	0.0593	0.07648	0.06917	0.05974	0.11065	0.13604	0.10936
2250.83	0.07253	0.05848	0.07549	0.06819	0.05908	0.10955	0.1349	0.10889
2248.9	0.07159	0.05768	0.07451	0.06721	0.05847	0.10847	0.13376	0.1083
2246.97	0.07064	0.05687	0.07353	0.06625	0.05785	0.10742	0.13262	0.10758
2245.04	0.06971	0.05609	0.07257	0.06529	0.05723	0.10639	0.13148	0.10683
2243.11	0.0688	0.0553	0.07163	0.06434	0.05658	0.10533	0.13035	0.10617
2241.18	0.06786	0.0545	0.07069	0.06339	0.05591	0.1043	0.12923	0.10569
2239.26	0.06694	0.05372	0.06976	0.06246	0.05523	0.1033	0.1281	0.10543
2237.33	0.06605	0.05295	0.06884	0.06154	0.05455	0.10231	0.12698	0.10524
2235.4	0.06514	0.05216	0.06792	0.06062	0.05389	0.10133	0.12586	0.105
2233.47	0.06425	0.05139	0.067	0.0597	0.05332	0.10036	0.12475	0.1046
2231.54	0.06336	0.05062	0.06608	0.05879	0.05291	0.09937	0.12365	0.10398
2229.61	0.06245	0.04983	0.06515	0.05787	0.05266	0.09839	0.12256	0.10317
2227.68	0.06155	0.04907	0.06425	0.05696	0.05262	0.09744	0.12148	0.10229
2225.75	0.06067	0.04832	0.06337	0.05608	0.05278	0.09649	0.1204	0.10142
2223.83	0.05979	0.04757	0.0625	0.05521	0.05304	0.09554	0.11933	0.10057
2221.9	0.05894	0.04682	0.06163	0.05435	0.05325	0.09459	0.11826	0.09976
2219.97	0.05809	0.04608	0.06075	0.0535	0.05328	0.09365	0.11721	0.09894
2218.04	0.05723	0.04535	0.05987	0.05266	0.05309	0.09272	0.11616	0.09808
2216.11	0.05641	0.04463	0.05902	0.05183	0.05272	0.09181	0.11512	0.09719
2214.18	0.05558	0.04392	0.05822	0.05101	0.05226	0.09091	0.11409	0.0963
2212.25	0.05473	0.04319	0.05743	0.05021	0.05168	0.09001	0.11307	0.09542
2210.32	0.05389	0.04246	0.05663	0.04943	0.05099	0.08911	0.11206	0.09459
2208.4	0.05305	0.04176	0.05583	0.04868	0.05023	0.08822	0.11107	0.09384
2206.47	0.05222	0.04106	0.05502	0.04796	0.04945	0.08734	0.11009	0.09317
2204.54	0.05142	0.04036	0.05424	0.04726	0.04874	0.08648	0.10912	0.09259
2202.61	0.05062	0.03969	0.0535	0.04659	0.04818	0.08562	0.10816	0.09213
2200.68	0.04984	0.03902	0.05279	0.04595	0.04781	0.08477	0.10722	0.09177
2198.75	0.04908	0.03836	0.05207	0.04532	0.04761	0.08393	0.10629	0.09147
2196.82	0.0483	0.03769	0.05136	0.04471	0.04755	0.08311	0.10537	0.0912
2194.89	0.04754	0.03701	0.05065	0.04411	0.04753	0.08228	0.10446	0.09092
2192.97	0.04679	0.03636	0.04998	0.04351	0.04745	0.08146	0.10357	0.09059
2191.04	0.04604	0.03572	0.04932	0.04292	0.04732	0.08066	0.10269	0.09018
2189.11	0.04532	0.03509	0.04867	0.04235	0.04715	0.07988	0.10181	0.08966
2187.18	0.0446	0.03448	0.04803	0.04178	0.047	0.0791	0.10094	0.08901
2185.25	0.04388	0.03388	0.04739	0.04121	0.04689	0.07831	0.10007	0.08827
2183.32	0.04318	0.03327	0.04674	0.04064	0.04679	0.07753	0.09921	0.08748
2181.39	0.04247	0.03266	0.04608	0.04006	0.04664	0.07675	0.09835	0.08664
2179.46	0.04178	0.03205	0.04546	0.03949	0.04645	0.07598	0.0975	0.0858
2177.54	0.0411	0.03145	0.04486	0.03893	0.04621	0.07523	0.09665	0.08501
2175.61	0.04042	0.03088	0.04425	0.03838	0.04587	0.0745	0.09581	0.08426
2173.68	0.03974	0.0303	0.04366	0.03784	0.04545	0.07377	0.09498	0.08356
2171.75	0.03908	0.02972	0.04308	0.03731	0.04501	0.07304	0.09414	0.08289
2169.82	0.03843	0.02915	0.04251	0.0368	0.04459	0.07232	0.09333	0.08228
2167.89	0.0378	0.0286	0.04194	0.03631	0.04423	0.0716	0.09253	0.08172
2165.96	0.0372	0.02806	0.04138	0.03585	0.04398	0.0709	0.09176	0.0812
2164.03	0.03657	0.02752	0.04084	0.03541	0.04383	0.07023	0.091	0.08072
2162.11	0.03595	0.02699	0.0403	0.03497	0.04374	0.06956	0.09024	0.08026
2160.18	0.03535	0.02646	0.03977	0.03452	0.04367	0.06885	0.08948	0.07982
2158.25	0.03473	0.02594	0.03923	0.03405	0.04358	0.06816	0.08872	0.0794
2156.32	0.03414	0.02543	0.03872	0.03357	0.04343	0.0675	0.08796	0.07901
2154.39	0.03356	0.02492	0.0382	0.03309	0.04321	0.06685	0.0872	0.07863
2152.46	0.03298	0.02442	0.03766	0.0326	0.043	0.0662	0.08646	0.07823
2150.53	0.03241	0.02392	0.03711	0.03211	0.04289	0.06554	0.08573	0.07786
2148.6	0.03184	0.02342	0.03658	0.03162	0.04283	0.06491	0.08501	0.07759
2146.68	0.03128	0.02291	0.03606	0.03113	0.04271	0.06429	0.0843	0.07742
2144.75	0.03074	0.02242	0.03556	0.03066	0.04244	0.06368	0.08362	0.07732
2142.82	0.0302	0.02195	0.03507	0.0302	0.04205	0.06308	0.08295	0.07726
2140.89	0.02967	0.02149	0.03458	0.02976	0.04154	0.0625	0.0823	0.07722
2138.96	0.02915	0.02103	0.03411	0.02934	0.04096	0.06195	0.08167	0.07719
2137.03	0.02864	0.0206	0.03366	0.02893	0.04033	0.06141	0.08103	0.07711
2135.1	0.02814	0.02016	0.03319	0.02853	0.03969	0.0608	0.0804	0.0769
2133.18	0.02764	0.01971	0.03271	0.02813	0.03909	0.06015	0.07976	0.07654
2131.25	0.02713	0.01927	0.03227	0.02776	0.03856	0.05956	0.07913	0.07605
2129.32	0.02664	0.01885	0.03186	0.02741	0.03805	0.05901	0.07851	0.0754
2127.39	0.02615	0.01843	0.03146	0.0271	0.03751	0.05845	0.07792	0.07459
2125.46	0.02569	0.01804	0.03106	0.02681	0.03693	0.05792	0.07733	0.07371
2123.53	0.02524	0.01764	0.03065	0.02653	0.03633	0.05739	0.07676	0.07282
2121.6	0.02479	0.01724	0.03025	0.02627	0.03577	0.05684	0.0762	0.07198
2119.67	0.02434	0.01686	0.02988	0.02603	0.03538	0.0563	0.07566	0.07125
2117.75	0.02392	0.01649	0.02954	0.02579	0.03516	0.05582	0.07512	0.0707
2115.82	0.02349	0.01613	0.02921	0.02555	0.035	0.05537	0.07459	0.07033
2113.89	0.02304	0.01577	0.02887	0.02532	0.03478	0.05486	0.07405	0.07008
2111.96	0.02262	0.0154	0.02851	0.02509	0.03456	0.05428	0.07351	0.06995
2110.03	0.02219	0.01503	0.02815	0.02486	0.03441	0.05373	0.07296	0.06993
2108.1	0.0218	0.01469	0.02783	0.02463	0.03441	0.05324	0.07242	0.06998
2106.17	0.02143	0.01435	0.0275	0.02443	0.03455	0.05277	0.0719	0.06999
2104.24	0.02104	0.01402	0.02717	0.02424	0.03473	0.05228	0.0714	0.06988
2102.32	0.02066	0.0137	0.02686	0.02407	0.03479	0.05181	0.0709	0.06964
2100.39	0.0203	0.01337	0.02656	0.02391	0.03463	0.05133	0.0704	0.06931
2098.46	0.01993	0.01306	0.02625	0.02377	0.03428	0.05086	0.0699	0.06902
2096.53	0.01957	0.01277	0.02596	0.02366	0.03393	0.0504	0.06942	0.06891
2094.6	0.01923	0.0125	0.02572	0.02358	0.03372	0.04998	0.06897	0.06913
2092.67	0.01888	0.01223	0.0255	0.02353	0.03365	0.04962	0.06851	0.06974
2090.74	0.01856	0.01196	0.0253	0.0235	0.03354	0.04928	0.06804	0.07064
2088.81	0.01824	0.01169	0.02507	0.02349	0.03327	0.04883	0.06754	0.07157
2086.89	0.0179	0.01139	0.0248	0.02351	0.03285	0.04828	0.067	0.07234
2084.96	0.01759	0.0111	0.0246	0.02356	0.03238	0.04776	0.06645	0.07289
2083.03	0.0173	0.01083	0.02445	0.02365	0.03187	0.04731	0.06589	0.07307
2081.1	0.01701	0.01057	0.02433	0.0238	0.03132	0.04689	0.06537	0.07275
2079.17	0.01673	0.01033	0.0242	0.02399	0.03077	0.04647	0.06487	0.07203
2077.24	0.01646	0.0101	0.02408	0.02421	0.03024	0.04605	0.06437	0.07106
2075.31	0.01619	0.00987	0.02397	0.02445	0.02972	0.04561	0.06385	0.06999
2073.38	0.01594	0.00966	0.02388	0.02471	0.02929	0.04515	0.06333	0.06892
2071.46	0.01567	0.00946	0.02379	0.025	0.02908	0.04472	0.06286	0.06786
2069.53	0.0154	0.00925	0.02371	0.02528	0.02926	0.04435	0.06244	0.06685
2067.6	0.01517	0.00907	0.02367	0.02553	0.02986	0.04414	0.06201	0.06601
2065.67	0.01494	0.00891	0.02365	0.02572	0.03039	0.04394	0.06152	0.06517
2063.74	0.01469	0.0087	0.02347	0.02581	0.03031	0.04341	0.06098	0.06405
2061.81	0.01443	0.00845	0.02323	0.02581	0.02966	0.04273	0.06037	0.06284
2059.88	0.01416	0.00823	0.023	0.02571	0.02873	0.04216	0.05969	0.06182
2057.95	0.01392	0.00802	0.02276	0.02553	0.02779	0.04166	0.05901	0.06097
2056.03	0.01368	0.00781	0.02247	0.02531	0.02704	0.04117	0.05838	0.06024
2054.1	0.01344	0.00763	0.02218	0.02503	0.02649	0.04071	0.05778	0.05963
2052.17	0.0132	0.00743	0.02186	0.02468	0.02608	0.04026	0.05719	0.05905
2050.24	0.01293	0.00722	0.0215	0.02427	0.02581	0.0398	0.05659	0.05845
2048.31	0.01265	0.00703	0.02114	0.02384	0.0257	0.03936	0.05605	0.05783
2046.38	0.01241	0.00683	0.02076	0.02339	0.02576	0.03895	0.05555	0.05716
2044.45	0.01217	0.00663	0.02039	0.02291	0.02596	0.03862	0.05504	0.05655
2042.52	0.01193	0.00646	0.02003	0.02239	0.02601	0.03833	0.05449	0.05597
2040.6	0.0117	0.00627	0.0196	0.02184	0.02562	0.03783	0.0539	0.05521
2038.67	0.01144	0.00605	0.0191	0.02126	0.02488	0.03715	0.05325	0.05431
2036.74	0.0112	0.00585	0.01864	0.02066	0.02412	0.03654	0.05256	0.0535
2034.81	0.01098	0.00567	0.01821	0.02006	0.02343	0.03606	0.05186	0.05283
2032.88	0.01073	0.00548	0.01779	0.01949	0.02284	0.03556	0.05122	0.05222
2030.95	0.01048	0.0053	0.01737	0.01895	0.02236	0.03507	0.05063	0.05167
2029.02	0.01025	0.00512	0.01696	0.01841	0.0219	0.03462	0.05005	0.05119
2027.09	0.01001	0.00493	0.01656	0.01789	0.02144	0.0342	0.04947	0.05078
2025.17	0.00979	0.00476	0.01618	0.01741	0.02103	0.03379	0.04895	0.05044
2023.24	0.00956	0.00458	0.01579	0.01698	0.02074	0.03339	0.04855	0.05014
2021.31	0.00931	0.00441	0.01545	0.01659	0.02065	0.03313	0.04821	0.05002
2019.38	0.00907	0.00429	0.01519	0.01618	0.02074	0.03309	0.04781	0.05018
2017.45	0.00884	0.00415	0.01487	0.01574	0.02057	0.03288	0.04729	0.05022
2015.52	0.00859	0.00394	0.01437	0.01527	0.02007	0.03211	0.04665	0.04976
2013.59	0.00835	0.00369	0.01388	0.01479	0.01971	0.03122	0.04592	0.04915
2011.67	0.00811	0.00348	0.01349	0.0143	0.01957	0.03061	0.04513	0.04876
2009.74	0.00785	0.0033	0.01316	0.01385	0.01942	0.03017	0.04438	0.04849
2007.81	0.00764	0.00314	0.01285	0.01348	0.01926	0.02971	0.04375	0.04819
2005.88	0.00742	0.00298	0.01253	0.01315	0.01917	0.02919	0.04319	0.04784
2003.95	0.00721	0.00283	0.01222	0.01284	0.01927	0.02871	0.04261	0.04754
2002.02	0.00702	0.00269	0.01193	0.01253	0.0196	0.02828	0.04198	0.04734
2000.09	0.00681	0.00256	0.01166	0.01227	0.02006	0.02788	0.04142	0.04724
1998.16	0.00661	0.00243	0.0114	0.01212	0.02056	0.02745	0.04105	0.0472
1996.24	0.00643	0.00234	0.01121	0.01203	0.02127	0.02721	0.04085	0.04734
1994.31	0.00625	0.0023	0.01116	0.01195	0.0221	0.02738	0.04064	0.04777
1992.38	0.00607	0.00226	0.01105	0.01183	0.02241	0.02748	0.0403	0.04797
1990.45	0.00591	0.00216	0.01075	0.01163	0.02212	0.0269	0.03976	0.04737
1988.52	0.00574	0.00202	0.0104	0.01135	0.02181	0.02599	0.03899	0.04634
1986.59	0.00559	0.00187	0.01009	0.01101	0.02153	0.02514	0.03805	0.04529
1984.66	0.00545	0.00176	0.00982	0.01068	0.02116	0.02446	0.03711	0.04439
1982.73	0.00529	0.00167	0.00961	0.01043	0.02065	0.02397	0.03634	0.04373
1980.81	0.00516	0.0016	0.00941	0.01023	0.01995	0.02356	0.03573	0.04328
1978.88	0.00501	0.00153	0.00921	0.01005	0.01925	0.02316	0.03517	0.04294
1976.95	0.00487	0.00146	0.00902	0.00985	0.01872	0.02276	0.0346	0.04267
1975.02	0.00475	0.0014	0.00883	0.00968	0.0184	0.02235	0.0341	0.04243
1973.09	0.00462	0.00136	0.00865	0.00958	0.01833	0.02197	0.03378	0.04215
1971.16	0.00448	0.00133	0.00853	0.00952	0.0187	0.02178	0.03358	0.04193
1969.23	0.00436	0.00135	0.00851	0.00942	0.01947	0.02195	0.03333	0.04193
1967.3	0.00424	0.00136	0.0084	0.00927	0.02003	0.02194	0.03294	0.04167
1965.38	0.00409	0.00126	0.00806	0.00904	0.02029	0.0212	0.03241	0.04078
1963.45	0.00398	0.00114	0.00772	0.00873	0.02079	0.02028	0.03171	0.03985
1961.52	0.00385	0.00106	0.00748	0.00839	0.02139	0.01968	0.03092	0.03938
1959.59	0.0037	0.00102	0.00726	0.00808	0.02156	0.01925	0.0302	0.03916
1957.66	0.00356	0.00098	0.00705	0.00781	0.02122	0.01888	0.02963	0.0391
1955.73	0.00339	0.00093	0.00682	0.00756	0.02044	0.01852	0.02912	0.03909
1953.8	0.00323	0.00086	0.00655	0.00728	0.01943	0.01801	0.02855	0.039
1951.87	0.00307	0.00078	0.00625	0.007	0.01853	0.01743	0.02798	0.03911
1949.95	0.0029	0.00071	0.00599	0.0068	0.01797	0.01701	0.0276	0.03997
1948.02	0.00271	0.00063	0.00576	0.0067	0.0179	0.01682	0.02749	0.04169
1946.09	0.00251	0.00057	0.00562	0.00659	0.01855	0.01692	0.02743	0.04355
1944.16	0.0023	0.00056	0.0055	0.00637	0.01966	0.01718	0.02715	0.04449
1942.23	0.0021	0.00051	0.00513	0.006	0.02039	0.0167	0.02654	0.04391
1940.3	0.00192	0.00039	0.00456	0.0055	0.02073	0.0153	0.02561	0.04252
1938.37	0.00173	0.00026	0.00411	0.00492	0.02107	0.01407	0.02447	0.04142
1936.44	0.00155	0.00017	0.00379	0.00434	0.02113	0.01339	0.02329	0.04046
1934.52	0.00138	0.00011	0.00351	0.00385	0.02093	0.01289	0.02229	0.03933
1932.59	0.00122	8e-05	0.00321	0.00346	0.02069	0.01235	0.02153	0.03822
1930.66	0.00108	3e-05	0.00287	0.00315	0.02037	0.01174	0.02096	0.03749
1928.73	0.0009	0	0.00257	0.00293	0.0199	0.01117	0.0206	0.03745
1926.8	0.00076	0	0.0024	0.00277	0.01951	0.01097	0.02039	0.03825
1924.87	0.00063	5e-05	0.00235	0.00268	0.01923	0.01132	0.02029	0.03971
1922.94	0.0005	0.00011	0.00223	0.0026	0.01859	0.01145	0.02021	0.04074
1921.01	0.00036	9e-05	0.00192	0.00242	0.01804	0.01085	0.01988	0.04062
1919.09	0.00022	1e-05	0.00157	0.00206	0.01777	0.01008	0.01911	0.04014
1917.16	0.00012	0	0.00115	0.00162	0.01714	0.00911	0.01805	0.03986
1915.23	0.0001	0	0.00078	0.00124	0.01675	0.00796	0.01704	0.04013
1913.3	7e-05	0	0.00065	0.00097	0.017	0.00736	0.01626	0.04129
1911.37	0	0	0.00064	0.00076	0.01723	0.00735	0.01554	0.04272
1909.44	0	3e-05	0.00058	0.00061	0.017	0.00719	0.01487	0.043
1907.51	0	2e-05	0.00036	0.00048	0.01663	0.00637	0.01422	0.04149
1905.58	0	0	0.00015	0.00031	0.01662	0.00537	0.01341	0.0391
1903.66	0	0	6e-05	0.00012	0.01688	0.00465	0.01246	0.03685
1901.73	0	0	0	2e-05	0.01704	0.0041	0.01168	0.035
1899.8	0	0	0	4e-05	0.01718	0.00367	0.01117	0.03367
1897.87	0	0	2e-05	0.00012	0.01743	0.00355	0.01083	0.03305
1895.94	0	0	6e-05	0.00028	0.01741	0.00356	0.01064	0.03281
1894.01	0	0	2e-05	0.00047	0.01714	0.00324	0.01054	0.03253
1892.08	0	0	6e-05	0.00059	0.01721	0.00304	0.01029	0.03248
1890.16	0	0	0.00013	0.00061	0.01697	0.00298	0.00977	0.03254
1888.23	0	0	4e-05	0.00053	0.01608	0.00232	0.00902	0.03196
1886.3	0	0	0	0.0004	0.01552	0.00146	0.00815	0.03111
1884.37	0	0	0	0.00023	0.01521	0.00092	0.0072	0.03046
1882.44	0	0	0	7e-05	0.01476	0.00056	0.00625	0.02992
1880.51	0	2e-05	0	-3e-05	0.0144	0.00033	0.00544	0.02962
1878.58	0	0.0001	0	-9e-05	0.01406	0.00016	0.00475	0.0297
1876.65	0	0.00023	0	-4e-05	0.0137	0	0.00432	0.03036
1874.73	4e-05	0.00046	0	0.00029	0.0136	0	0.00455	0.03209
1872.8	0.00015	0.00079	2e-05	0.00079	0.01421	0.00046	0.00529	0.03545
1870.87	0.00032	0.00121	0.00024	0.00119	0.01503	0.00184	0.00592	0.0401
1868.94	0.00077	0.0019	0.00034	0.00137	0.01433	0.0029	0.00603	0.04246
1867.01	0.0015	0.00271	0.00011	0.00128	0.01241	0.002	0.00553	0.0385
1865.08	0.00232	0.00351	0	0.00095	0.01152	0.00051	0.00442	0.0318
1863.15	0.00322	0.00444	0.00023	0.00047	0.01156	0	0.00291	0.02687
1861.22	0.00431	0.00558	0.0007	8e-05	0.01157	0	0.0015	0.02412
1859.3	0.00558	0.00686	0.00125	-5e-05	0.0113	0.00011	0.00073	0.02256
1857.37	0.00697	0.00824	0.00184	-3e-05	0.01092	0.00014	0.00041	0.02156
1855.44	0.00852	0.00972	0.00255	-4e-05	0.01066	0.00029	0.00016	0.02097
1853.51	0.01014	0.01129	0.00339	-4e-05	0.01061	0.0007	-2e-05	0.0207
1851.58	0.01181	0.01296	0.00441	9e-05	0.01094	0.00155	0.00021	0.02067
1849.65	0.01352	0.01471	0.00562	0.0004	0.01175	0.00297	0.00097	0.02085
1847.72	0.0151	0.01641	0.00684	0.00068	0.01288	0.00475	0.00183	0.021
1845.79	0.01673	0.01812	0.00793	0.0008	0.01342	0.00641	0.00229	0.02061
1843.87	0.01876	0.02014	0.0088	0.00075	0.01234	0.00698	0.00227	0.01887
1841.94	0.0208	0.02208	0.00951	0.00055	0.0116	0.00638	0.0018	0.01651
1840.01	0.02254	0.02374	0.01032	0.00025	0.01267	0.00616	0.00093	0.01522
1838.08	0.02449	0.02564	0.01149	6e-05	0.01441	0.00695	7e-05	0.01486
1836.15	0.02678	0.0279	0.01291	0.00033	0.01647	0.00808	1e-05	0.01467
1834.22	0.02919	0.03024	0.01454	0.00111	0.01957	0.00945	0.00099	0.01467
1832.29	0.03176	0.03273	0.01653	0.00215	0.02337	0.01176	0.00243	0.01531
1830.36	0.03508	0.03592	0.01907	0.00335	0.02655	0.01485	0.00395	0.01576
1828.44	0.0392	0.03976	0.02207	0.0046	0.02951	0.01759	0.00537	0.01514
1826.51	0.04344	0.04366	0.02534	0.00582	0.03296	0.02013	0.00641	0.01429
1824.58	0.04837	0.04813	0.02922	0.00699	0.03352	0.02316	0.00701	0.01315
1822.65	0.05379	0.05293	0.03343	0.00829	0.02936	0.02616	0.00754	0.01151
1820.72	0.05932	0.0578	0.03795	0.00994	0.02403	0.02958	0.0085	0.01019
1818.79	0.06552	0.06329	0.04327	0.012	0.02006	0.03422	0.0101	0.00939
1816.86	0.07251	0.06943	0.04931	0.01457	0.0176	0.03963	0.0125	0.00865
1814.93	0.07991	0.07588	0.05584	0.01767	0.01642	0.04556	0.0157	0.00811
1813.01	0.08774	0.08271	0.06299	0.02114	0.01606	0.0524	0.01923	0.0081
1811.08	0.0968	0.09054	0.07126	0.02481	0.01537	0.06022	0.02268	0.0079
1809.15	0.10675	0.09903	0.08024	0.02874	0.0143	0.06796	0.02611	0.00698
1807.22	0.11674	0.10747	0.08936	0.03307	0.01375	0.07543	0.02984	0.00591
1805.29	0.12684	0.11599	0.09892	0.03793	0.01397	0.08363	0.03396	0.00549
1803.36	0.13748	0.12505	0.10939	0.04332	0.01462	0.09332	0.03841	0.00593
1801.43	0.14956	0.13522	0.12128	0.0492	0.01446	0.10425	0.04316	0.00613
1799.5	0.16268	0.14606	0.134	0.05556	0.01339	0.11507	0.04826	0.00529
1797.58	0.17539	0.15653	0.14662	0.06265	0.01313	0.12553	0.05393	0.0046
1795.65	0.18733	0.16637	0.15898	0.07044	0.01388	0.13621	0.05982	0.00474
1793.72	0.2005	0.17716	0.17278	0.07862	0.01386	0.14848	0.06547	0.00505
1791.79	0.21697	0.19058	0.18979	0.0872	0.01162	0.1628	0.07103	0.00432
1789.86	0.23287	0.20337	0.2062	0.09632	0.00946	0.17522	0.07675	0.00244
1787.93	0.24615	0.214	0.22049	0.10598	0.00913	0.18597	0.08267	0.00117
1786	0.25992	0.22507	0.23588	0.11618	0.00909	0.19862	0.08902	0.00085
1784.07	0.27491	0.23705	0.25282	0.12713	0.00843	0.21299	0.09626	0.00071
1782.15	0.28962	0.24875	0.26972	0.13895	0.00762	0.22736	0.10462	0.0006
1780.22	0.3045	0.26055	0.28711	0.1513	0.00659	0.24202	0.11369	0.00037
1778.29	0.31866	0.27172	0.30396	0.16421	0.00585	0.25596	0.12368	0
1776.36	0.33084	0.28135	0.31905	0.17804	0.00637	0.26878	0.13503	0.00026
1774.43	0.34272	0.29075	0.33417	0.19258	0.00724	0.28253	0.14745	0.00126
1772.5	0.35703	0.30203	0.35202	0.20747	0.00656	0.29888	0.16043	0.00191
1770.57	0.37218	0.31405	0.37063	0.22225	0.00521	0.31485	0.17345	0.00152
1768.65	0.38521	0.32447	0.38676	0.23659	0.00472	0.32797	0.18631	0.00082
1766.72	0.39757	0.33425	0.40206	0.25048	0.00428	0.34043	0.19949	4e-05
1764.79	0.40917	0.34345	0.41662	0.26378	0.00419	0.35291	0.21326	0
1762.86	0.4221	0.3538	0.43269	0.27698	0.00376	0.3678	0.22851	0.00054
1760.93	0.43766	0.36627	0.45133	0.29036	0.00222	0.38512	0.24543	0.00096
1759	0.45238	0.37811	0.46883	0.30334	0.00129	0.40087	0.26289	0.00114
1757.07	0.46769	0.39036	0.48678	0.31583	0.00051	0.4168	0.28064	0.00126
1755.14	0.4833	0.40279	0.50498	0.32815	0	0.43275	0.29932	0.00144
1753.22	0.49743	0.41417	0.52198	0.34048	0.00094	0.44825	0.31903	0.00281
1751.29	0.51334	0.42703	0.54118	0.35288	0.00177	0.46679	0.33946	0.00553
1749.36	0.53217	0.44187	0.56313	0.36501	0.00082	0.48705	0.35966	0.00734
1747.43	0.54941	0.45508	0.58303	0.3767	0	0.50355	0.37909	0.0074
1745.5	0.5642	0.46632	0.60062	0.38797	0.00078	0.51755	0.39766	0.00718
1743.57	0.57823	0.47689	0.61777	0.39851	0.00249	0.53133	0.41462	0.0067
1741.64	0.59199	0.487	0.63471	0.40833	0.00454	0.54487	0.43004	0.00571
1739.71	0.60627	0.49733	0.65235	0.41848	0.00754	0.55905	0.44623	0.00486
1737.79	0.61818	0.50608	0.6678	0.42927	0.01242	0.57186	0.46387	0.00531
1735.86	0.62791	0.51333	0.68137	0.44003	0.01866	0.58428	0.48161	0.00751
1733.93	0.64074	0.52259	0.69838	0.45035	0.0244	0.60061	0.49855	0.01079
1732	0.65299	0.53127	0.71412	0.46004	0.02845	0.6142	0.51431	0.01277
1730.07	0.661	0.53695	0.7252	0.46932	0.03195	0.6225	0.52925	0.01391
1728.14	0.66761	0.54161	0.73497	0.47819	0.03588	0.62995	0.54323	0.01568
1726.21	0.67328	0.54565	0.74416	0.48648	0.04169	0.63776	0.55585	0.01862
1724.28	0.67808	0.5491	0.75282	0.49525	0.05031	0.64608	0.5693	0.02284
1722.36	0.68189	0.55187	0.76061	0.5057	0.06118	0.65395	0.58587	0.02723
1720.43	0.68428	0.55378	0.76713	0.51738	0.07327	0.66117	0.60432	0.03191
1718.5	0.6861	0.55535	0.77377	0.52947	0.08735	0.66974	0.62274	0.03842
1716.57	0.68822	0.55704	0.78091	0.54135	0.1031	0.67809	0.63984	0.04545
1714.64	0.68912	0.55797	0.7856	0.55274	0.11849	0.68103	0.65518	0.04995
1712.71	0.68908	0.55843	0.78904	0.56368	0.13513	0.68207	0.66908	0.05406
1710.78	0.68849	0.55876	0.79225	0.57444	0.15475	0.68388	0.68223	0.06014
1708.85	0.68769	0.55917	0.79563	0.58529	0.17759	0.68697	0.69552	0.06824
1706.93	0.68712	0.56005	0.79944	0.59695	0.20527	0.69116	0.71064	0.07875
1705	0.68694	0.56153	0.8035	0.60994	0.23817	0.69516	0.72848	0.09091
1703.07	0.68722	0.56332	0.80758	0.62357	0.27092	0.6985	0.74787	0.10209
1701.14	0.68827	0.56601	0.81209	0.63717	0.31287	0.70258	0.76752	0.11597
1699.21	0.69065	0.57042	0.81781	0.65008	0.37237	0.70761	0.78613	0.1344
1697.28	0.69344	0.57501	0.82297	0.66182	0.42601	0.71062	0.80287	0.15047
1695.35	0.69761	0.58051	0.82835	0.67253	0.47403	0.71212	0.81803	0.16595
1693.42	0.70164	0.58574	0.83326	0.68178	0.5076	0.71345	0.83096	0.18031
1691.5	0.70503	0.59039	0.83787	0.68983	0.52011	0.71621	0.84225	0.1947
1689.57	0.70934	0.59594	0.84327	0.69838	0.51523	0.72073	0.85551	0.21304
1687.64	0.71342	0.60117	0.84816	0.70732	0.49771	0.72509	0.87069	0.23187
1685.71	0.71809	0.60669	0.85312	0.71597	0.46837	0.73011	0.88608	0.25307
1683.78	0.72657	0.61552	0.85906	0.72372	0.4197	0.73591	0.89993	0.28628
1681.85	0.73436	0.62349	0.86393	0.73028	0.38746	0.73845	0.91154	0.31639
1679.92	0.73932	0.62875	0.86764	0.73593	0.3777	0.7394	0.92165	0.33938
1677.99	0.74387	0.63349	0.87117	0.74074	0.37694	0.74102	0.93034	0.36443
1676.07	0.7495	0.63905	0.87506	0.74512	0.38512	0.74418	0.93855	0.39762
1674.14	0.75586	0.64516	0.87883	0.74972	0.40143	0.748	0.94826	0.43798
1672.21	0.761	0.65018	0.88221	0.75394	0.4197	0.75159	0.95816	0.4738
1670.28	0.7661	0.65499	0.88546	0.75721	0.4375	0.75508	0.96648	0.51097
1668.35	0.77206	0.66028	0.88864	0.7595	0.4515	0.75706	0.97317	0.55161
1666.42	0.7759	0.66381	0.89084	0.76081	0.45835	0.75758	0.97866	0.58182
1664.49	0.77856	0.66631	0.89253	0.76117	0.45699	0.75897	0.9831	0.61252
1662.56	0.78184	0.66909	0.89386	0.76084	0.44034	0.76119	0.9865	0.66028
1660.64	0.78457	0.67136	0.89443	0.76069	0.41131	0.76241	0.99012	0.71902
1658.71	0.78596	0.67261	0.89505	0.76025	0.38205	0.76374	0.99527	0.77544
1656.78	0.78637	0.67306	0.89585	0.75837	0.35646	0.76637	1.00022	0.82883
1654.85	0.78671	0.67299	0.89646	0.75549	0.32429	0.77041	1.00425	0.89113
1652.92	0.78783	0.67211	0.89462	0.75203	0.26158	0.77281	1.00797	0.99937
1650.99	0.78789	0.671	0.89279	0.74737	0.22	0.77207	1.01048	1.08794
1649.06	0.78685	0.66986	0.89326	0.74147	0.20477	0.77326	1.01047	1.13012
1647.14	0.78575	0.6677	0.89376	0.73522	0.18381	0.77503	1.00788	1.17819
1645.21	0.78503	0.66522	0.8942	0.72992	0.16308	0.77428	1.0043	1.21177
1643.28	0.78407	0.66322	0.89557	0.72578	0.15612	0.77302	1.00181	1.20071
1641.35	0.78305	0.66129	0.89807	0.72202	0.15584	0.77328	1.00002	1.15815
1639.42	0.78201	0.65926	0.901	0.71807	0.15894	0.77476	0.99792	1.09341
1637.49	0.78123	0.65707	0.9036	0.71342	0.16838	0.77691	0.99525	0.99932
1635.56	0.78129	0.65445	0.90451	0.70716	0.19372	0.77733	0.9913	0.86497
1633.63	0.78116	0.65217	0.90317	0.69868	0.23248	0.77506	0.98539	0.76895
1631.71	0.78027	0.65038	0.90139	0.68804	0.27446	0.77381	0.97766	0.73108
1629.78	0.77867	0.64792	0.89801	0.67576	0.32652	0.77354	0.96888	0.72719
1627.85	0.77649	0.64467	0.89214	0.66229	0.39263	0.7733	0.9597	0.76186
1625.92	0.77378	0.64114	0.88491	0.64801	0.46292	0.77292	0.95026	0.83343
1623.99	0.77028	0.63707	0.87664	0.63375	0.53588	0.77228	0.94029	0.93945
1622.06	0.76616	0.63247	0.86818	0.62132	0.60051	0.77051	0.93002	1.06262
1620.13	0.76227	0.62837	0.86262	0.61204	0.62323	0.7683	0.91954	1.13419
1618.2	0.75815	0.62392	0.85915	0.60633	0.59422	0.76597	0.90924	1.13169
1616.28	0.75261	0.61774	0.85568	0.60432	0.52169	0.76116	0.89971	1.06443
1614.35	0.74712	0.61204	0.85378	0.60564	0.46155	0.75563	0.89116	0.99291
1612.42	0.74192	0.60705	0.85336	0.60931	0.42749	0.75167	0.88286	0.94819
1610.49	0.73605	0.60141	0.85348	0.61491	0.40589	0.74816	0.87446	0.92206
1608.56	0.72968	0.59522	0.85416	0.62219	0.40204	0.7439	0.86603	0.91233
1606.63	0.72328	0.58907	0.85531	0.63046	0.4209	0.73844	0.85676	0.911
1604.7	0.71695	0.58316	0.85649	0.63864	0.4577	0.73232	0.84578	0.91344
1602.77	0.71035	0.57717	0.85688	0.64554	0.50406	0.72549	0.83337	0.92335
1600.85	0.70358	0.57117	0.85566	0.65006	0.53958	0.71793	0.82029	0.93543
1598.92	0.69673	0.56528	0.85208	0.65121	0.53878	0.71002	0.80722	0.92983
1596.99	0.68969	0.55935	0.84582	0.64836	0.50884	0.70209	0.79475	0.8979
1595.06	0.68207	0.55295	0.83635	0.6414	0.48295	0.69381	0.78348	0.8472
1593.13	0.67385	0.54608	0.82399	0.63079	0.47795	0.68528	0.77373	0.78588
1591.2	0.66526	0.539	0.80979	0.61735	0.4771	0.67704	0.7653	0.72057
1589.27	0.65607	0.53156	0.79403	0.60203	0.45569	0.66873	0.75752	0.65785
1587.34	0.6464	0.52382	0.77737	0.58568	0.41232	0.65999	0.74946	0.60337
1585.42	0.63633	0.51589	0.76012	0.56925	0.36176	0.65042	0.74048	0.55767
1583.49	0.62585	0.50781	0.74217	0.55355	0.31557	0.63947	0.7307	0.51867
1581.56	0.61532	0.49981	0.724	0.53779	0.27882	0.62762	0.71984	0.48551
1579.63	0.60552	0.49247	0.70724	0.5214	0.2526	0.61683	0.70772	0.45885
1577.7	0.59534	0.48484	0.68919	0.50519	0.22924	0.60583	0.69546	0.43341
1575.77	0.58319	0.47568	0.66569	0.48989	0.20095	0.59054	0.68451	0.40169
1573.84	0.57366	0.46884	0.64749	0.47572	0.18175	0.5777	0.67541	0.37643
1571.91	0.567	0.46446	0.63598	0.46317	0.1721	0.57019	0.66811	0.36005
1569.99	0.55999	0.46005	0.62312	0.45323	0.1599	0.56245	0.66296	0.34138
1568.06	0.55363	0.45627	0.61036	0.44634	0.14576	0.55377	0.66016	0.32115
1566.13	0.54949	0.4542	0.60209	0.44177	0.13578	0.54753	0.65945	0.30588
1564.2	0.54655	0.45316	0.59636	0.44004	0.12808	0.54352	0.66225	0.29404
1562.27	0.5443	0.45263	0.59273	0.44133	0.12334	0.54184	0.66797	0.28615
1560.34	0.54295	0.45296	0.59049	0.44469	0.11778	0.54291	0.67521	0.28071
1558.41	0.54353	0.45567	0.58672	0.44909	0.09961	0.5428	0.68265	0.26921
1556.48	0.54504	0.4588	0.58477	0.45409	0.0868	0.53992	0.68949	0.25729
1554.56	0.54635	0.4613	0.58515	0.45937	0.08193	0.53859	0.69529	0.24826
1552.63	0.54787	0.46406	0.58616	0.46458	0.07771	0.53866	0.69974	0.23879
1550.7	0.54968	0.46712	0.58753	0.47017	0.07391	0.53969	0.70437	0.22837
1548.77	0.55156	0.47006	0.58901	0.47708	0.07078	0.54087	0.71194	0.21715
1546.84	0.55302	0.47247	0.59077	0.48515	0.0701	0.54302	0.72223	0.20827
1544.91	0.55406	0.47462	0.59292	0.49421	0.07162	0.54728	0.734	0.20202
1542.98	0.55478	0.47648	0.59498	0.50342	0.07401	0.5521	0.74524	0.19696
1541.05	0.5557	0.47814	0.59658	0.51205	0.07603	0.55499	0.75474	0.19435
1539.13	0.55737	0.48041	0.5988	0.52059	0.07965	0.55454	0.76245	0.19938
1537.2	0.55783	0.48174	0.60159	0.52981	0.08722	0.55393	0.76806	0.2129
1535.27	0.55716	0.4821	0.60568	0.53996	0.09942	0.55559	0.77172	0.23917
1533.34	0.55626	0.4822	0.61295	0.55204	0.12004	0.55837	0.77488	0.28242
1531.41	0.55528	0.48194	0.62214	0.5677	0.14728	0.55979	0.77919	0.31334
1529.48	0.55401	0.4813	0.63229	0.58729	0.18016	0.56128	0.78463	0.31813
1527.55	0.55263	0.48061	0.6467	0.61129	0.23082	0.56448	0.79049	0.31778
1525.63	0.55148	0.47997	0.66582	0.64102	0.30627	0.56812	0.79689	0.32325
1523.7	0.55117	0.47976	0.68788	0.67591	0.39985	0.57187	0.80427	0.32869
1521.77	0.55303	0.48092	0.71889	0.71354	0.52536	0.57695	0.8123	0.31778
1519.84	0.55691	0.48359	0.75326	0.74944	0.65253	0.58221	0.81999	0.2901
1517.91	0.56108	0.48659	0.77898	0.7795	0.70973	0.58783	0.82717	0.26082
1515.98	0.56531	0.48924	0.79864	0.80147	0.71218	0.59421	0.83456	0.23175
1514.05	0.56783	0.49025	0.81006	0.81475	0.69316	0.59989	0.84432	0.20923
1512.12	0.56801	0.48955	0.81412	0.81957	0.66307	0.60665	0.85733	0.19494
1510.2	0.5666	0.48776	0.81475	0.81714	0.62414	0.61576	0.86956	0.18637
1508.27	0.56171	0.48272	0.80801	0.80899	0.55432	0.62299	0.87731	0.1789
1506.34	0.54888	0.47009	0.78349	0.79721	0.43623	0.61446	0.87813	0.16133
1504.41	0.53592	0.45845	0.75994	0.78297	0.3659	0.59647	0.86996	0.14547
1502.48	0.52501	0.44943	0.7429	0.76614	0.33241	0.58113	0.85123	0.13725
1500.55	0.51197	0.4386	0.72345	0.74739	0.30018	0.56413	0.82321	0.13099
1498.62	0.49549	0.42446	0.69813	0.72868	0.26222	0.54277	0.79154	0.12593
1496.69	0.47665	0.40786	0.66757	0.70927	0.22246	0.51734	0.76043	0.12302
1494.77	0.46057	0.39347	0.64053	0.68706	0.19392	0.49527	0.72868	0.12236
1492.84	0.44858	0.38274	0.62	0.66162	0.17784	0.48061	0.69603	0.12365
1490.91	0.43629	0.37162	0.59729	0.63389	0.16296	0.46745	0.66363	0.12643
1488.98	0.42227	0.35837	0.56841	0.60504	0.14292	0.45013	0.63256	0.12839
1487.05	0.41116	0.34722	0.5437	0.57535	0.12535	0.43307	0.60264	0.12973
1485.12	0.40387	0.33954	0.52676	0.54592	0.11387	0.42125	0.57452	0.13418
1483.19	0.39896	0.33402	0.51448	0.51961	0.10548	0.41405	0.55099	0.14387
1481.26	0.39625	0.3303	0.5056	0.49834	0.09851	0.41	0.53414	0.15908
1479.34	0.39608	0.32887	0.50139	0.48244	0.09472	0.40898	0.52358	0.17767
1477.41	0.39884	0.33017	0.50326	0.47351	0.09696	0.41188	0.5178	0.19961
1475.48	0.40501	0.33437	0.51176	0.47293	0.10863	0.41888	0.51529	0.22798
1473.55	0.41665	0.34281	0.53007	0.48045	0.14318	0.42953	0.51488	0.26914
1471.62	0.43321	0.355	0.55737	0.49476	0.21173	0.44089	0.51575	0.32419
1469.69	0.44678	0.36517	0.58129	0.51313	0.28463	0.4495	0.51717	0.37607
1467.76	0.45685	0.37291	0.60008	0.53127	0.3367	0.45791	0.51855	0.42858
1465.83	0.46672	0.38047	0.61657	0.54525	0.34829	0.46799	0.52012	0.50309
1463.91	0.47527	0.38709	0.62663	0.55331	0.31548	0.477	0.52359	0.60118
1461.98	0.47975	0.39092	0.62869	0.55611	0.28477	0.48298	0.52966	0.688
1460.05	0.48192	0.39321	0.62799	0.55498	0.26737	0.48918	0.53651	0.75988
1458.12	0.48555	0.39659	0.62816	0.55192	0.23393	0.49858	0.54283	0.85542
1456.19	0.49137	0.4013	0.63027	0.54948	0.1788	0.50662	0.54843	0.9874
1454.26	0.49419	0.40348	0.63173	0.54817	0.15161	0.5089	0.55346	1.0834
1452.33	0.49423	0.40359	0.63091	0.54559	0.14509	0.51036	0.55783	1.14641
1450.4	0.49282	0.40264	0.62647	0.5392	0.1415	0.51234	0.56185	1.18721
1448.48	0.4899	0.40046	0.61611	0.52729	0.13547	0.5135	0.56689	1.17663
1446.55	0.48595	0.39728	0.60087	0.5098	0.1342	0.51252	0.5734	1.10439
1444.62	0.48218	0.39415	0.586	0.48887	0.15026	0.51048	0.58019	1.00768
1442.69	0.47906	0.39155	0.57432	0.46849	0.19051	0.50895	0.58653	0.90967
1440.76	0.47697	0.38981	0.56755	0.45318	0.2531	0.50864	0.59137	0.82464
1438.83	0.47622	0.38906	0.56683	0.44546	0.33078	0.50961	0.59384	0.75244
1436.9	0.47732	0.38931	0.57261	0.44552	0.42577	0.51047	0.59347	0.67413
1434.97	0.47974	0.3903	0.58241	0.45211	0.51093	0.50916	0.58964	0.6009
1433.05	0.48224	0.39154	0.59204	0.46251	0.54375	0.50734	0.58237	0.54906
1431.12	0.48546	0.39341	0.60204	0.47372	0.52052	0.50633	0.57277	0.50299
1429.19	0.4899	0.39617	0.61204	0.48355	0.46057	0.50555	0.56251	0.45728
1427.26	0.49447	0.39922	0.61993	0.49113	0.4097	0.50541	0.55316	0.42047
1425.33	0.49878	0.40232	0.62576	0.49636	0.37961	0.50647	0.54562	0.39027
1423.4	0.50295	0.40543	0.62997	0.49857	0.35926	0.50799	0.54024	0.36253
1421.47	0.50612	0.40792	0.632	0.49743	0.34308	0.50958	0.53664	0.33924
1419.55	0.50837	0.40983	0.63082	0.49315	0.32676	0.51148	0.53403	0.31587
1417.62	0.50952	0.41074	0.62524	0.48574	0.31518	0.51114	0.53208	0.28962
1415.69	0.50866	0.40999	0.61747	0.47542	0.31803	0.50805	0.5308	0.26762
1413.76	0.50633	0.40816	0.60884	0.46301	0.32883	0.50504	0.53017	0.24922
1411.83	0.50297	0.40557	0.59903	0.44981	0.33532	0.50253	0.53051	0.23165
1409.9	0.49895	0.40245	0.58885	0.4369	0.32739	0.49987	0.53234	0.21525
1407.97	0.49466	0.39912	0.57949	0.42482	0.30553	0.49737	0.53526	0.20146
1406.04	0.49032	0.3957	0.57086	0.4143	0.27512	0.49534	0.53856	0.18956
1404.12	0.48613	0.39234	0.56293	0.40615	0.24291	0.49297	0.54229	0.17812
1402.19	0.48257	0.38957	0.55717	0.40075	0.21813	0.49096	0.54661	0.1686
1400.26	0.47984	0.38754	0.55368	0.39816	0.19905	0.49077	0.5513	0.16158
1398.33	0.47797	0.38615	0.5517	0.39818	0.1815	0.49175	0.55577	0.15638
1396.4	0.47702	0.38533	0.55096	0.40027	0.16674	0.4923	0.55968	0.15295
1394.47	0.47695	0.38502	0.55124	0.4038	0.15524	0.49177	0.56307	0.15068
1392.54	0.47744	0.38519	0.55247	0.40837	0.14924	0.49092	0.56589	0.14985
1390.61	0.47801	0.38567	0.55448	0.4135	0.15006	0.49129	0.56794	0.15246
1388.69	0.47876	0.38639	0.55701	0.41862	0.15685	0.49299	0.56923	0.1604
1386.76	0.47962	0.38706	0.55934	0.42336	0.16916	0.494	0.56983	0.17347
1384.83	0.48002	0.38709	0.56083	0.42748	0.18448	0.49323	0.5697	0.18798
1382.9	0.47999	0.38667	0.56196	0.4308	0.20019	0.49255	0.5687	0.2027
1380.97	0.47986	0.38624	0.56312	0.43331	0.21366	0.49283	0.56717	0.21792
1379.04	0.47962	0.38579	0.56404	0.43519	0.22039	0.49345	0.56565	0.23131
1377.11	0.47905	0.38519	0.56456	0.43649	0.21772	0.49409	0.56413	0.24117
1375.18	0.47819	0.38444	0.56461	0.43702	0.20462	0.49459	0.56211	0.24743
1373.26	0.47716	0.38343	0.56382	0.43651	0.18357	0.49384	0.55923	0.24935
1371.33	0.47592	0.38218	0.56238	0.43494	0.16285	0.49209	0.55554	0.24797
1369.4	0.47447	0.38081	0.56059	0.43256	0.14459	0.49058	0.55158	0.24575
1367.47	0.4728	0.37925	0.55836	0.42957	0.12826	0.48914	0.54778	0.24395
1365.54	0.47099	0.37767	0.55619	0.42616	0.11556	0.48834	0.5442	0.24446
1363.61	0.46921	0.37619	0.55403	0.42249	0.10445	0.48839	0.54065	0.2495
1361.68	0.46746	0.3746	0.55114	0.41876	0.09275	0.48722	0.53712	0.25911
1359.75	0.4658	0.37295	0.5481	0.41522	0.08259	0.48469	0.53372	0.2721
1357.83	0.46433	0.37151	0.54581	0.41203	0.07432	0.48288	0.53049	0.28869
1355.9	0.46298	0.37021	0.54415	0.40945	0.06577	0.48197	0.52769	0.30686
1353.97	0.46163	0.36896	0.54286	0.40781	0.05653	0.48117	0.5258	0.31982
1352.04	0.46044	0.36787	0.54212	0.40716	0.04792	0.48052	0.52483	0.32077
1350.11	0.4595	0.36699	0.54207	0.40748	0.0409	0.48025	0.5244	0.30781
1348.18	0.45873	0.36632	0.54278	0.40886	0.03601	0.48019	0.52457	0.2841
1346.25	0.45821	0.3659	0.5443	0.41147	0.0339	0.48031	0.52578	0.2565
1344.32	0.45791	0.36574	0.54653	0.41534	0.03527	0.48107	0.52799	0.2327
1342.4	0.45775	0.3658	0.54953	0.42013	0.0407	0.48323	0.5304	0.21943
1340.47	0.45786	0.36604	0.55328	0.4254	0.0507	0.4863	0.53215	0.22147
1338.54	0.45798	0.36597	0.55684	0.43078	0.06513	0.48759	0.53275	0.24048
1336.61	0.45776	0.36535	0.55946	0.43594	0.08419	0.48644	0.53201	0.27297
1334.68	0.45743	0.36462	0.5617	0.44061	0.1103	0.48523	0.53003	0.31431
1332.75	0.4571	0.364	0.56383	0.4446	0.14557	0.48504	0.52739	0.36075
1330.82	0.4567	0.36338	0.56556	0.44788	0.18922	0.48543	0.52497	0.4071
1328.89	0.45626	0.36275	0.56666	0.45039	0.23544	0.48594	0.52324	0.44627
1326.97	0.45574	0.36212	0.56712	0.45199	0.27222	0.48637	0.52222	0.4698
1325.04	0.45518	0.36146	0.56705	0.45268	0.28551	0.48682	0.522	0.47404
1323.11	0.45466	0.36085	0.56679	0.45262	0.27122	0.48757	0.52271	0.4672
1321.18	0.45423	0.36041	0.56665	0.45207	0.23985	0.48896	0.52436	0.46477
1319.25	0.45397	0.36011	0.56674	0.45133	0.2059	0.49092	0.52689	0.47797
1317.32	0.45393	0.35991	0.56703	0.45066	0.18042	0.49297	0.53016	0.50671
1315.39	0.45405	0.35986	0.56767	0.45033	0.16722	0.49523	0.53397	0.54384
1313.46	0.45441	0.35998	0.56896	0.45073	0.16338	0.49796	0.53821	0.58871
1311.54	0.45505	0.36026	0.57119	0.45235	0.1649	0.5011	0.54288	0.6494
1309.61	0.45591	0.36073	0.57471	0.45566	0.16936	0.50478	0.54794	0.72975
1307.68	0.45713	0.36147	0.57984	0.46099	0.17543	0.50907	0.55332	0.81257
1305.75	0.4588	0.36256	0.58662	0.46854	0.18235	0.51342	0.55896	0.86313
1303.82	0.46086	0.36396	0.59494	0.47832	0.1904	0.51768	0.56497	0.87689
1301.89	0.46333	0.36563	0.6047	0.49013	0.20123	0.52246	0.57149	0.89016
1299.96	0.46615	0.36764	0.61566	0.50366	0.21964	0.52823	0.57867	0.92589
1298.04	0.46932	0.37	0.62761	0.51852	0.25456	0.53495	0.58666	0.97322
1296.11	0.47294	0.37267	0.64048	0.53429	0.31463	0.54205	0.59555	1.00156
1294.18	0.47698	0.37563	0.65406	0.55058	0.39706	0.54894	0.60526	0.98609
1292.25	0.48138	0.37889	0.66803	0.56707	0.47624	0.55563	0.61552	0.93534
1290.32	0.48621	0.3825	0.68242	0.58346	0.51384	0.56254	0.62588	0.88672
1288.39	0.4915	0.38649	0.69743	0.5996	0.50322	0.56986	0.63595	0.87765
1286.46	0.49718	0.39073	0.71273	0.6154	0.4829	0.57747	0.64543	0.92515
1284.53	0.50315	0.39526	0.72786	0.63082	0.49253	0.58532	0.6542	1.01861
1282.61	0.50942	0.40015	0.74271	0.64576	0.54633	0.59329	0.66249	1.12158
1280.68	0.51594	0.40524	0.75715	0.66007	0.63232	0.60092	0.67082	1.18909
1278.75	0.52262	0.4104	0.77082	0.67351	0.71469	0.6079	0.67986	1.20161
1276.82	0.5293	0.41558	0.78328	0.68564	0.75322	0.61441	0.69011	1.1703
1274.89	0.53571	0.42057	0.79395	0.6959	0.7443	0.62073	0.70164	1.11316
1272.96	0.54158	0.42519	0.80227	0.70368	0.71881	0.62689	0.71406	1.04213
1271.03	0.54658	0.42921	0.80785	0.70854	0.6983	0.63245	0.72654	0.96467
1269.1	0.55019	0.43223	0.81036	0.71027	0.68241	0.63657	0.73802	0.88756
1267.18	0.55219	0.43403	0.80974	0.70903	0.66054	0.6388	0.74757	0.81597
1265.25	0.55268	0.43458	0.8064	0.70517	0.62392	0.63921	0.75458	0.7526
1263.32	0.55167	0.43389	0.80082	0.69919	0.5731	0.63806	0.75894	0.69783
1261.39	0.54936	0.43227	0.79361	0.69161	0.51612	0.63563	0.76099	0.65003
1259.46	0.54627	0.43019	0.7853	0.68285	0.46078	0.63224	0.76136	0.60732
1257.53	0.543	0.42792	0.77635	0.67325	0.41079	0.62862	0.76078	0.56937
1255.6	0.53992	0.42573	0.76714	0.66316	0.36683	0.62556	0.75997	0.53669
1253.67	0.53731	0.42391	0.75835	0.65305	0.32939	0.62333	0.75944	0.50941
1251.75	0.53527	0.42251	0.75043	0.64348	0.29996	0.62175	0.75936	0.4869
1249.82	0.53376	0.42153	0.74349	0.63496	0.2806	0.62062	0.75964	0.46794
1247.89	0.53285	0.42103	0.7379	0.62795	0.27334	0.61991	0.75994	0.4516
1245.96	0.53239	0.42089	0.73389	0.62279	0.27808	0.61937	0.75985	0.43805
1244.03	0.53229	0.421	0.73144	0.61959	0.2893	0.61877	0.7591	0.429
1242.1	0.53264	0.4214	0.73046	0.61818	0.29639	0.61825	0.75759	0.427
1240.17	0.53327	0.42202	0.7305	0.61814	0.29305	0.61791	0.75543	0.43398
1238.24	0.53408	0.42286	0.73108	0.61903	0.286	0.61785	0.75283	0.45082
1236.32	0.53521	0.4239	0.73205	0.62037	0.28793	0.61822	0.75004	0.47726
1234.39	0.53656	0.42505	0.73332	0.62182	0.30282	0.61889	0.74729	0.51172
1232.46	0.53798	0.42621	0.73467	0.62324	0.31954	0.61968	0.74465	0.55221
1230.53	0.53941	0.42729	0.7361	0.62468	0.32035	0.62069	0.74208	0.59793
1228.6	0.54064	0.42816	0.73759	0.62628	0.30023	0.62183	0.73947	0.64989
1226.67	0.54149	0.42872	0.73911	0.62814	0.2725	0.62279	0.73669	0.70879
1224.74	0.54198	0.42897	0.74062	0.63037	0.25391	0.62344	0.73364	0.77135
1222.81	0.54201	0.42884	0.74192	0.63298	0.25369	0.62372	0.73026	0.82914
1220.89	0.54145	0.42826	0.743	0.63593	0.27404	0.62345	0.7265	0.87372
1218.96	0.54032	0.42726	0.74387	0.63909	0.31397	0.62248	0.72239	0.90141
1217.03	0.53858	0.42581	0.74422	0.64234	0.37055	0.62065	0.71798	0.9118
1215.1	0.53631	0.42387	0.7439	0.64553	0.43818	0.61808	0.71332	0.90561
1213.17	0.53358	0.42157	0.74306	0.64838	0.50736	0.61504	0.70847	0.88454
1211.24	0.53029	0.4189	0.74164	0.65054	0.56725	0.61154	0.70355	0.85134
1209.31	0.52636	0.41585	0.73911	0.65155	0.61416	0.6076	0.69874	0.80963
1207.38	0.52193	0.4124	0.73505	0.65098	0.65212	0.60344	0.69415	0.76475
1205.46	0.51704	0.40845	0.72932	0.64842	0.67836	0.59916	0.68991	0.72366
1203.53	0.51166	0.40401	0.72203	0.64371	0.67821	0.59478	0.68608	0.69218
1201.6	0.5059	0.39934	0.71355	0.63701	0.64306	0.59044	0.6827	0.67058
1199.67	0.49981	0.39455	0.70439	0.62882	0.58421	0.58601	0.67969	0.65259
1197.74	0.49354	0.38957	0.69521	0.61991	0.52279	0.58133	0.67691	0.63169
1195.81	0.48738	0.3846	0.6865	0.6112	0.47583	0.57648	0.67423	0.60688
1193.88	0.48147	0.37988	0.67868	0.60346	0.45182	0.57161	0.67151	0.58126
1191.95	0.47596	0.37551	0.67194	0.59713	0.45094	0.56674	0.66864	0.55844
1190.03	0.47112	0.37169	0.66624	0.59223	0.46638	0.56195	0.66549	0.54074
1188.1	0.46708	0.36849	0.66128	0.58841	0.48768	0.5573	0.66195	0.5271
1186.17	0.46381	0.36578	0.65666	0.58516	0.50667	0.5528	0.65795	0.51325
1184.24	0.46117	0.36353	0.65212	0.58195	0.52266	0.54845	0.6535	0.49748
1182.31	0.45896	0.36172	0.64749	0.57836	0.54069	0.54434	0.64866	0.48684
1180.38	0.45693	0.36017	0.6427	0.5742	0.56333	0.54052	0.6435	0.49612
1178.45	0.45501	0.35879	0.63784	0.56942	0.58481	0.53697	0.6381	0.53529
1176.53	0.45311	0.35752	0.63296	0.56419	0.59415	0.53337	0.63245	0.58949
1174.6	0.45121	0.3562	0.62842	0.55895	0.58509	0.52927	0.6265	0.61919
1172.67	0.44944	0.35487	0.62493	0.55434	0.56246	0.52471	0.62025	0.60501
1170.74	0.44796	0.35373	0.62285	0.55116	0.54044	0.52014	0.61378	0.56819
1168.81	0.44673	0.35276	0.6223	0.55005	0.53299	0.51598	0.60727	0.53066
1166.88	0.44578	0.35204	0.62343	0.55118	0.53942	0.51234	0.60093	0.49855
1164.95	0.44518	0.3516	0.62578	0.55412	0.53985	0.50907	0.5949	0.47147
1163.02	0.44474	0.35125	0.6284	0.55795	0.51935	0.50597	0.58916	0.44799
1161.1	0.44427	0.35082	0.63069	0.56172	0.48867	0.50291	0.58352	0.42679
1159.17	0.44361	0.35025	0.63238	0.56492	0.4643	0.49962	0.57772	0.40711
1157.24	0.44259	0.34943	0.63349	0.56774	0.44902	0.49602	0.57148	0.38894
1155.31	0.44127	0.34833	0.63479	0.57102	0.43497	0.49215	0.56457	0.3725
1153.38	0.4398	0.34699	0.63717	0.57573	0.41454	0.48791	0.55689	0.35767
1151.45	0.43816	0.34542	0.64073	0.58222	0.38819	0.48331	0.5485	0.34411
1149.52	0.43639	0.34373	0.64465	0.58981	0.36176	0.47863	0.53959	0.33143
1147.59	0.43454	0.34197	0.64739	0.59689	0.33917	0.47401	0.53039	0.31928
1145.67	0.43255	0.34014	0.64734	0.60159	0.32071	0.46933	0.52116	0.30739
1143.74	0.43058	0.33825	0.64387	0.6026	0.30549	0.46469	0.51217	0.29583
1141.81	0.42866	0.33637	0.63759	0.59977	0.29284	0.46024	0.5036	0.28472
1139.88	0.42678	0.33462	0.63026	0.59423	0.28242	0.45607	0.49559	0.274
1137.95	0.42521	0.33319	0.62392	0.58794	0.27402	0.45231	0.48838	0.26381
1136.02	0.42423	0.33218	0.61978	0.5828	0.26742	0.44918	0.48236	0.25467
1134.09	0.42372	0.33157	0.61789	0.57999	0.26226	0.44682	0.47803	0.24774
1132.16	0.42352	0.33131	0.6176	0.57966	0.25804	0.44546	0.47581	0.24566
1130.24	0.42342	0.33121	0.61795	0.581	0.25424	0.44528	0.47601	0.25416
1128.31	0.42304	0.33085	0.61758	0.5825	0.25045	0.44613	0.47859	0.28364
1126.38	0.42212	0.32999	0.61498	0.58233	0.24654	0.44786	0.48298	0.34784
1124.45	0.42054	0.32864	0.60901	0.57875	0.24262	0.45008	0.48792	0.45423
1122.52	0.4183	0.32691	0.59919	0.57057	0.23959	0.4516	0.49177	0.58069
1120.59	0.41577	0.32498	0.58589	0.55738	0.24076	0.45088	0.49299	0.65656
1118.66	0.41332	0.32308	0.57023	0.53969	0.25302	0.44745	0.49064	0.63401
1116.73	0.41113	0.3213	0.55385	0.51879	0.2803	0.44223	0.48458	0.56375
1114.81	0.40924	0.3197	0.53833	0.49652	0.30989	0.4365	0.47565	0.50177
1112.88	0.40767	0.3184	0.52482	0.47469	0.31698	0.43087	0.4653	0.4616
1110.95	0.40657	0.31751	0.51393	0.45471	0.2967	0.42564	0.45507	0.4379
1109.02	0.40611	0.31711	0.50573	0.43746	0.26812	0.42128	0.4461	0.42141
1107.09	0.40636	0.31724	0.50012	0.42334	0.24529	0.41823	0.43901	0.40346
1105.16	0.40736	0.31791	0.49693	0.41237	0.22957	0.4164	0.43394	0.38051
1103.23	0.40914	0.31916	0.49596	0.40433	0.21832	0.41567	0.43076	0.3554
1101.3	0.41164	0.32099	0.49692	0.39885	0.20961	0.41605	0.42913	0.33256
1099.38	0.41475	0.32334	0.49938	0.39553	0.20253	0.41736	0.42865	0.31398
1097.45	0.41839	0.32616	0.50283	0.39381	0.19666	0.41941	0.42885	0.29933
1095.52	0.42254	0.32937	0.50687	0.39305	0.19164	0.42189	0.42924	0.28753
1093.59	0.42715	0.33277	0.51127	0.39269	0.18722	0.4245	0.42941	0.2777
1091.66	0.43201	0.33629	0.51568	0.39223	0.18324	0.42706	0.42908	0.26924
1089.73	0.43696	0.3399	0.51983	0.39129	0.17954	0.4295	0.42813	0.26178
1087.8	0.44197	0.34348	0.5236	0.38961	0.17601	0.43193	0.42668	0.25513
1085.87	0.44683	0.34688	0.52697	0.38711	0.17258	0.43464	0.42498	0.24913
1083.95	0.45137	0.35003	0.52983	0.3838	0.16926	0.43762	0.42333	0.24368
1082.02	0.45566	0.35289	0.53195	0.37973	0.16608	0.44071	0.422	0.23876
1080.09	0.45961	0.3554	0.53338	0.37497	0.16302	0.44394	0.42115	0.23434
1078.16	0.46307	0.35755	0.53439	0.3696	0.16008	0.44721	0.42086	0.23033
1076.23	0.46606	0.35949	0.53516	0.36371	0.15731	0.45038	0.42109	0.2267
1074.3	0.46871	0.36114	0.53561	0.35737	0.15469	0.45335	0.42176	0.22336
1072.37	0.47124	0.3624	0.53578	0.35068	0.15211	0.45616	0.42273	0.22018
1070.44	0.47369	0.36357	0.53597	0.34377	0.14956	0.45871	0.42388	0.21722
1068.52	0.47597	0.36491	0.53627	0.33684	0.14712	0.461	0.4251	0.21446
1066.59	0.47809	0.36634	0.53654	0.33017	0.14481	0.46314	0.42629	0.21171
1064.66	0.48009	0.36775	0.53697	0.32405	0.14263	0.46511	0.42743	0.20897
1062.73	0.48212	0.36917	0.53784	0.31873	0.14051	0.46694	0.42852	0.20628
1060.8	0.48423	0.37061	0.5391	0.31445	0.1384	0.46869	0.42961	0.20357
1058.87	0.4863	0.37218	0.54062	0.31145	0.13631	0.47041	0.43073	0.20078
1056.94	0.48838	0.37393	0.54244	0.30989	0.13428	0.47214	0.43188	0.19809
1055.02	0.49063	0.37579	0.54488	0.30977	0.13236	0.47387	0.43298	0.19562
1053.09	0.49312	0.37767	0.54806	0.31094	0.1308	0.47555	0.43393	0.19345
1051.16	0.49581	0.37963	0.55168	0.31324	0.13022	0.47719	0.43459	0.19152
1049.23	0.49852	0.38174	0.55556	0.31665	0.13149	0.47877	0.43483	0.18956
1047.3	0.50116	0.38402	0.55997	0.32148	0.13573	0.48024	0.4345	0.18735
1045.37	0.50392	0.38646	0.56512	0.32846	0.14446	0.48162	0.4335	0.18493
1043.44	0.50675	0.38887	0.57126	0.33853	0.16065	0.48279	0.43177	0.18246
1041.51	0.50943	0.39113	0.57904	0.35241	0.19104	0.48367	0.42932	0.18015
1039.59	0.51198	0.39331	0.58869	0.37004	0.24312	0.48446	0.42618	0.17812
1037.66	0.51439	0.39532	0.59964	0.39028	0.30826	0.48513	0.42246	0.17629
1035.73	0.51639	0.39691	0.6109	0.41093	0.34923	0.48545	0.41827	0.17451
1033.8	0.51756	0.39794	0.62087	0.42933	0.33791	0.48516	0.41368	0.17278
1031.87	0.51747	0.39819	0.62761	0.44307	0.29633	0.48395	0.40874	0.17115
1029.94	0.51587	0.39731	0.62968	0.45059	0.2562	0.48155	0.40344	0.16964
1028.01	0.51277	0.39527	0.62687	0.45156	0.22726	0.47795	0.39776	0.16827
1026.08	0.50824	0.3922	0.61992	0.44678	0.2073	0.47332	0.39174	0.16703
1024.16	0.50251	0.38811	0.60973	0.4378	0.19263	0.46785	0.38541	0.16575
1022.23	0.49612	0.38328	0.59751	0.42636	0.18099	0.46171	0.37886	0.16437
1020.3	0.48936	0.37804	0.58469	0.41399	0.17165	0.45507	0.37214	0.16291
1018.37	0.4822	0.3725	0.57187	0.40183	0.16422	0.44814	0.36531	0.16152
1016.44	0.47465	0.36674	0.55901	0.39049	0.15817	0.441	0.35835	0.16028
1014.51	0.4667	0.36073	0.54632	0.38016	0.15308	0.43358	0.35125	0.15912
1012.58	0.45834	0.35442	0.53421	0.37076	0.14881	0.42592	0.34397	0.15801
1010.65	0.44958	0.34791	0.52274	0.36215	0.14524	0.41808	0.33654	0.15702
1008.73	0.44046	0.34119	0.51163	0.35422	0.14211	0.41001	0.32905	0.1562
1006.8	0.43113	0.33412	0.50061	0.34689	0.13924	0.40164	0.32165	0.15556
1004.87	0.42177	0.32678	0.48976	0.3402	0.13665	0.39316	0.31453	0.15518
1002.94	0.41229	0.31936	0.47927	0.33428	0.13439	0.38478	0.30784	0.15511
1001.01	0.40255	0.31185	0.46934	0.32929	0.13242	0.37656	0.30175	0.1553
999.082	0.39276	0.30426	0.46018	0.32537	0.13075	0.36857	0.29643	0.15575
997.153	0.38308	0.29681	0.45193	0.32263	0.12946	0.36087	0.29203	0.15637
995.225	0.37353	0.28958	0.4446	0.32116	0.12849	0.35361	0.2887	0.15715
993.296	0.36427	0.28256	0.4382	0.32098	0.12776	0.347	0.28656	0.15826
991.367	0.35539	0.27573	0.43271	0.32203	0.12724	0.34112	0.28565	0.16019
989.438	0.34688	0.26914	0.42803	0.32419	0.12699	0.33588	0.28591	0.16368
987.51	0.33869	0.26286	0.42412	0.32719	0.12726	0.33125	0.2871	0.16978
985.581	0.33086	0.25683	0.42063	0.33061	0.12816	0.32709	0.2888	0.1796
983.652	0.32332	0.25088	0.41682	0.33388	0.12985	0.32294	0.29045	0.19488
981.723	0.31593	0.24503	0.41221	0.33636	0.1331	0.31859	0.29145	0.22139
979.795	0.30868	0.23934	0.40667	0.3374	0.1404	0.31418	0.29128	0.27286
977.866	0.30157	0.23376	0.39998	0.33649	0.15725	0.30967	0.28959	0.36035
975.937	0.29451	0.22826	0.39197	0.33339	0.18695	0.30447	0.2863	0.44894
974.008	0.28756	0.22288	0.38279	0.32822	0.2185	0.29807	0.28159	0.46328
972.08	0.28071	0.21761	0.37282	0.32139	0.22953	0.29104	0.27581	0.42908
970.151	0.27401	0.2124	0.36265	0.31346	0.21519	0.28425	0.26938	0.41588
968.222	0.26759	0.20726	0.35275	0.30505	0.19432	0.27767	0.26266	0.40421
966.294	0.26127	0.20219	0.3433	0.29679	0.18164	0.27094	0.25587	0.35624
964.365	0.25489	0.19722	0.33445	0.28912	0.17771	0.26419	0.24913	0.29279
962.436	0.24854	0.19232	0.32633	0.28235	0.17838	0.25772	0.24254	0.24276
960.507	0.24232	0.18744	0.31897	0.27662	0.18172	0.25164	0.23612	0.21195
958.579	0.2363	0.18261	0.3124	0.27191	0.18881	0.24592	0.22991	0.1977
956.65	0.23053	0.17798	0.30655	0.26809	0.20254	0.24052	0.22397	0.19622
954.721	0.22486	0.1735	0.30118	0.26493	0.22608	0.23538	0.21835	0.20024
952.792	0.2193	0.1691	0.29621	0.26215	0.25826	0.23057	0.21308	0.20081
950.864	0.21407	0.16486	0.29155	0.25949	0.2902	0.22604	0.20813	0.19502
948.935	0.20913	0.16077	0.28697	0.25671	0.31211	0.22165	0.20349	0.18691
947.006	0.20448	0.15684	0.28234	0.25366	0.32179	0.21737	0.19909	0.18069
945.078	0.20006	0.15322	0.27765	0.25028	0.32213	0.21327	0.1949	0.17763
943.149	0.19572	0.14987	0.27297	0.24656	0.31656	0.20939	0.19085	0.17874
941.22	0.1916	0.14662	0.26834	0.24252	0.30824	0.20573	0.18684	0.18721
939.291	0.18789	0.14355	0.26377	0.23823	0.29924	0.20222	0.18282	0.20503
937.363	0.18437	0.14068	0.25914	0.2338	0.29041	0.19874	0.17876	0.22517
935.434	0.18098	0.13798	0.25446	0.2293	0.28207	0.19527	0.17464	0.23295
933.505	0.1778	0.13552	0.24991	0.22485	0.27418	0.19186	0.17049	0.22322
931.576	0.17476	0.13314	0.24557	0.22055	0.26633	0.18844	0.16639	0.20755
929.648	0.17186	0.13075	0.24143	0.21647	0.25804	0.18503	0.16243	0.19736
927.719	0.16909	0.12851	0.23753	0.21269	0.24892	0.18184	0.1587	0.19416
925.79	0.16641	0.12637	0.23391	0.20921	0.23866	0.17905	0.15526	0.19559
923.861	0.16388	0.12429	0.23052	0.20598	0.22734	0.17658	0.15216	0.20026
921.933	0.16146	0.12241	0.22728	0.20286	0.21568	0.17428	0.14941	0.20781
920.004	0.15906	0.12059	0.22405	0.19968	0.2063	0.17211	0.147	0.21812
918.075	0.1567	0.11871	0.22069	0.19625	0.2053	0.17012	0.1449	0.23119
916.147	0.15438	0.11685	0.21709	0.1924	0.21276	0.16833	0.1431	0.24727
914.218	0.15198	0.1149	0.21306	0.18801	0.21393	0.16659	0.1416	0.26639
912.289	0.14938	0.11272	0.20862	0.18301	0.19977	0.16483	0.14045	0.28815
910.36	0.14658	0.11048	0.20394	0.17741	0.18106	0.16309	0.13969	0.31173
908.432	0.14374	0.10819	0.19908	0.17123	0.16714	0.16136	0.1393	0.33563
906.503	0.14088	0.1058	0.19396	0.16457	0.15743	0.15965	0.13924	0.35794
904.574	0.13797	0.10344	0.1887	0.15759	0.14999	0.15803	0.13939	0.37671
902.645	0.13506	0.10112	0.18356	0.15046	0.14395	0.15644	0.13959	0.3903
900.717	0.13222	0.09885	0.17875	0.14342	0.13887	0.15485	0.13968	0.39753
898.788	0.12953	0.09666	0.17436	0.13671	0.13458	0.15333	0.13958	0.39793
896.859	0.12704	0.09443	0.17035	0.13057	0.1309	0.15183	0.13929	0.39171
894.931	0.12465	0.09217	0.16672	0.12525	0.12757	0.1502	0.13887	0.3797
893.002	0.12225	0.09002	0.16358	0.12097	0.12439	0.14852	0.13844	0.3631
891.073	0.1198	0.08793	0.161	0.11788	0.12119	0.14693	0.13815	0.34323
889.144	0.11735	0.08588	0.15907	0.11605	0.11787	0.14549	0.13814	0.32147
887.216	0.11507	0.08393	0.15776	0.11542	0.11451	0.14425	0.13849	0.29912
885.287	0.11293	0.08207	0.15694	0.11589	0.11126	0.14316	0.13923	0.27727
883.358	0.11073	0.08032	0.15652	0.11727	0.10825	0.14218	0.14034	0.25683
881.429	0.10849	0.07862	0.15656	0.11934	0.10554	0.14135	0.1417	0.23834
879.501	0.10631	0.07685	0.15695	0.12191	0.10306	0.14066	0.14317	0.22192
877.572	0.10413	0.07503	0.15752	0.12484	0.10082	0.14001	0.14462	0.20935
875.643	0.10193	0.0732	0.15821	0.12812	0.0989	0.13934	0.14601	0.20466
873.715	0.09965	0.07122	0.15898	0.13184	0.09739	0.13867	0.1474	0.20704
871.786	0.09731	0.06915	0.15989	0.13619	0.09663	0.13815	0.14896	0.20788
869.857	0.09514	0.06719	0.16123	0.14142	0.09735	0.13778	0.15089	0.20189
867.928	0.09306	0.06539	0.1633	0.14775	0.09976	0.13748	0.15335	0.19303
866	0.09098	0.06383	0.16626	0.15529	0.10294	0.13724	0.15633	0.18591
864.071	0.08905	0.06241	0.17007	0.16392	0.10653	0.13707	0.15956	0.18133
862.142	0.0872	0.06106	0.17443	0.17335	0.11304	0.13679	0.16253	0.17894
860.213	0.08552	0.05986	0.17882	0.18309	0.12885	0.13612	0.16461	0.17958
858.285	0.08425	0.05892	0.18286	0.19257	0.16448	0.1349	0.16517	0.18583
856.356	0.08327	0.05822	0.18636	0.20118	0.22872	0.13302	0.16379	0.20267
854.427	0.08246	0.05766	0.18906	0.20833	0.30371	0.13052	0.16041	0.23854
852.499	0.08183	0.05721	0.1906	0.21354	0.33249	0.12753	0.15532	0.29547
850.57	0.08126	0.05684	0.19081	0.2164	0.29328	0.12405	0.14915	0.34201
848.641	0.08073	0.0565	0.18952	0.2166	0.23413	0.12018	0.1427	0.32704
846.712	0.08032	0.05622	0.18654	0.21397	0.18908	0.11643	0.13676	0.26265
844.784	0.08004	0.0561	0.18201	0.20867	0.1596	0.1134	0.13191	0.20132
842.855	0.07995	0.05617	0.17659	0.20125	0.13954	0.11128	0.12854	0.16265
840.926	0.07994	0.05631	0.17112	0.19271	0.12455	0.11001	0.12676	0.1411
838.997	0.07987	0.05645	0.16635	0.18431	0.11256	0.10938	0.12652	0.12853
837.069	0.07983	0.05653	0.16283	0.1773	0.10293	0.10925	0.12767	0.12025
835.14	0.07974	0.05655	0.16089	0.17262	0.09538	0.10965	0.13008	0.11432
833.211	0.07952	0.05649	0.16055	0.17071	0.0895	0.11054	0.13362	0.1105
831.282	0.07928	0.0563	0.16154	0.17146	0.08475	0.11184	0.13809	0.1097
829.354	0.07889	0.05603	0.16337	0.17443	0.08079	0.11358	0.14331	0.1135
827.425	0.07841	0.05575	0.16566	0.17896	0.07742	0.11568	0.14907	0.12433
825.496	0.07807	0.05546	0.16821	0.18435	0.07461	0.11809	0.15511	0.14523
823.568	0.07788	0.05518	0.17085	0.19	0.07265	0.12083	0.16117	0.17847
821.639	0.07769	0.0549	0.17315	0.19531	0.07304	0.12362	0.1669	0.22936
819.71	0.07742	0.05459	0.17468	0.19967	0.07993	0.12605	0.1719	0.3032
817.781	0.07704	0.05421	0.17516	0.20247	0.09762	0.12767	0.17572	0.37123
815.853	0.07652	0.05364	0.17439	0.20322	0.12167	0.12792	0.17792	0.37655
813.924	0.07571	0.05282	0.17225	0.20172	0.13657	0.12685	0.1782	0.32837
811.995	0.07473	0.05191	0.16891	0.19806	0.13554	0.12483	0.17649	0.273
810.066	0.07376	0.05105	0.16468	0.19265	0.13726	0.12207	0.17295	0.22561
808.138	0.07277	0.05017	0.16002	0.18607	0.17256	0.11889	0.16797	0.19522
806.209	0.07177	0.04925	0.15533	0.17897	0.25063	0.11572	0.16208	0.19558
804.28	0.07089	0.04831	0.15091	0.1719	0.3153	0.11273	0.15587	0.22652
802.352	0.0699	0.04736	0.14712	0.16531	0.29221	0.10979	0.14992	0.25567
800.423	0.06873	0.04641	0.14416	0.15945	0.22214	0.10682	0.14468	0.24379
798.494	0.06747	0.04536	0.14174	0.15444	0.16822	0.10395	0.1404	0.20144
796.565	0.06612	0.04419	0.13958	0.15027	0.137	0.10155	0.13716	0.16163
794.637	0.0649	0.04312	0.13766	0.14683	0.11824	0.09982	0.13482	0.13479
792.708	0.06397	0.04229	0.1359	0.14389	0.10597	0.09874	0.13322	0.11724
790.779	0.06331	0.04162	0.1343	0.14128	0.09737	0.09829	0.13221	0.10558
788.85	0.06313	0.04125	0.13301	0.13888	0.09094	0.0985	0.13167	0.10005
786.922	0.06346	0.04135	0.13225	0.1367	0.08587	0.09929	0.13153	0.1063
784.993	0.06415	0.04186	0.13218	0.13478	0.08165	0.10061	0.13182	0.13526
783.064	0.0652	0.04264	0.13268	0.13314	0.07791	0.10244	0.13259	0.18973
781.136	0.06646	0.04356	0.13341	0.13181	0.07448	0.10454	0.13376	0.24133
779.207	0.06791	0.04464	0.13426	0.13079	0.07137	0.1066	0.13508	0.24676
777.278	0.06968	0.04592	0.13534	0.13003	0.06871	0.10835	0.13618	0.21112
775.349	0.07139	0.04721	0.13649	0.12947	0.06632	0.10951	0.13662	0.17188
773.421	0.07266	0.04826	0.13737	0.12904	0.06404	0.10985	0.13604	0.14488
771.492	0.07343	0.04893	0.13771	0.12867	0.06186	0.10915	0.13427	0.1279
769.563	0.07345	0.04902	0.13728	0.12827	0.0596	0.10726	0.13144	0.11679
767.634	0.07261	0.04833	0.13599	0.12775	0.05704	0.10435	0.1279	0.10891
765.706	0.07108	0.04709	0.13398	0.12713	0.05421	0.10083	0.12415	0.10262
763.777	0.0691	0.04564	0.13146	0.12645	0.05149	0.09711	0.12068	0.09715
761.848	0.06707	0.04423	0.12883	0.12575	0.04978	0.09364	0.11784	0.0924
759.919	0.06532	0.04306	0.12641	0.12512	0.05156	0.09069	0.11581	0.08841
757.991	0.06395	0.04216	0.12432	0.12468	0.06089	0.08835	0.11466	0.085
756.062	0.06294	0.04141	0.12259	0.12451	0.08073	0.0866	0.11429	0.08188
754.133	0.06207	0.04082	0.12119	0.12463	0.10535	0.08526	0.11452	0.0788
752.205	0.06116	0.04037	0.12001	0.12497	0.11743	0.0841	0.11513	0.07566
750.276	0.06038	0.03995	0.11896	0.12545	0.1081	0.08299	0.11592	0.07262
748.347	0.05964	0.03959	0.11799	0.12585	0.08996	0.08195	0.11666	0.07002
746.418	0.0588	0.03918	0.11697	0.12592	0.07605	0.08102	0.11721	0.06826
744.49	0.05793	0.03858	0.11568	0.1254	0.06845	0.0801	0.11747	0.06818
742.561	0.05694	0.03776	0.11402	0.12418	0.06611	0.07908	0.11747	0.07171
740.632	0.05585	0.03671	0.11199	0.12229	0.06695	0.07788	0.11728	0.0813
738.703	0.0548	0.03552	0.10968	0.11989	0.06647	0.07646	0.11699	0.09464
736.775	0.05365	0.03432	0.10739	0.11723	0.06227	0.07508	0.11671	0.10147
734.846	0.05246	0.03315	0.10542	0.11461	0.05664	0.07396	0.11653	0.09543
732.917	0.05143	0.03213	0.10375	0.11222	0.05225	0.07307	0.11648	0.08326
730.989	0.05061	0.03139	0.1023	0.11008	0.04926	0.07234	0.11652	0.07344
729.06	0.05006	0.0309	0.10104	0.10804	0.04696	0.07176	0.11669	0.06748
727.131	0.04974	0.03062	0.09981	0.10585	0.04489	0.0713	0.11704	0.06369
725.202	0.04953	0.03054	0.09844	0.10329	0.04302	0.07105	0.11757	0.06088
723.274	0.04941	0.03043	0.0969	0.10026	0.04151	0.07127	0.11815	0.05876
721.345	0.04928	0.03022	0.09535	0.09688	0.04026	0.07182	0.11871	0.05718
719.416	0.0492	0.03022	0.09388	0.09339	0.03911	0.07177	0.11928	0.05569
717.487	0.04925	0.03037	0.09249	0.09014	0.0384	0.07103	0.11988	0.05444
715.559	0.04923	0.03043	0.09138	0.08745	0.03897	0.07066	0.1206	0.05377
713.63	0.04924	0.03055	0.09082	0.08552	0.04124	0.071	0.12161	0.05345
711.701	0.04972	0.03106	0.09089	0.08446	0.04393	0.07173	0.1231	0.05342
709.773	0.05083	0.03215	0.09148	0.08422	0.04434	0.07281	0.12511	0.05417
707.844	0.05251	0.03372	0.09257	0.08471	0.04181	0.07432	0.12753	0.05702
705.915	0.05446	0.03546	0.09404	0.08574	0.03858	0.07619	0.13019	0.06533
703.986	0.05628	0.03713	0.09564	0.08696	0.03681	0.07818	0.13287	0.0839
702.058	0.05787	0.03852	0.09709	0.08804	0.038	0.08005	0.13532	0.11214
700.129	0.05909	0.03941	0.09818	0.08869	0.04493	0.08171	0.13738	0.13651
698.2	0.05964	0.03977	0.09871	0.08875	0.06059	0.08309	0.13897	0.14045
696.271	0.05968	0.0397	0.09871	0.08827	0.08158	0.0841	0.14016	0.1259
694.343	0.05945	0.03938	0.09849	0.08753	0.09556	0.08479	0.1411	0.10776
692.414	0.05899	0.03898	0.09839	0.08689	0.09622	0.0854	0.14199	0.09428
690.485	0.05855	0.03858	0.09861	0.08661	0.09567	0.08615	0.14294	0.08557
688.556	0.05841	0.0383	0.09916	0.08684	0.10623	0.08691	0.14406	0.07998
686.628	0.05864	0.0383	0.09991	0.08763	0.11826	0.08747	0.14541	0.07654
684.699	0.05914	0.03848	0.10083	0.08885	0.11356	0.08794	0.14697	0.07473
682.77	0.05958	0.0387	0.10201	0.09032	0.09478	0.08858	0.14868	0.07414
680.842	0.05991	0.03903	0.10342	0.0919	0.07702	0.08933	0.15044	0.07438
678.913	0.06032	0.03964	0.10502	0.09348	0.06612	0.08999	0.15216	0.07521
676.984	0.06096	0.04051	0.10655	0.095	0.06001	0.09062	0.15391	0.0766
675.055	0.06195	0.04139	0.10787	0.09655	0.05636	0.09135	0.15599	0.07859
673.127	0.0627	0.04178	0.10915	0.09823	0.05448	0.09267	0.15838	0.0817
671.198	0.0621	0.04108	0.11022	0.09989	0.05427	0.09535	0.16055	0.0869
669.269	0.06106	0.04009	0.11093	0.10139	0.05387	0.09814	0.16224	0.09417
667.34	0.06322	0.04201	0.11199	0.10266	0.05145	0.09683	0.16345	0.09922
665.412	0.06635	0.04484	0.11315	0.10365	0.05054	0.09445	0.16431	0.10184
663.483	0.06765	0.04596	0.1137	0.10428	0.05138	0.09451	0.16491	0.1072
661.554	0.06796	0.04632	0.11381	0.10452	0.05231	0.09562	0.1655	0.11576
659.626	0.06821	0.04667	0.11378	0.10451	0.05303	0.09653	0.16647	0.1258
657.697	0.06883	0.04711	0.11364	0.10431	0.05358	0.0972	0.16768	0.13606
655.768	0.06953	0.04767	0.11358	0.1039	0.05387	0.0979	0.1686	0.14583
653.839	0.0703	0.04847	0.11386	0.10339	0.0541	0.09866	0.1691	0.15449
651.911	0.07127	0.04932	0.11431	0.10295	0.05442	0.09938	0.16929	0.16131
649.982	0.07223	0.05006	0.1148	0.10269	0.05491	0.09996	0.1692	0.16571
648.053	0.07333	0.05093	0.11542	0.10267	0.05572	0.10023	0.16886	0.16738
646.124	0.07468	0.052	0.11624	0.10293	0.05702	0.10013	0.16837	0.1665
644.196	0.07602	0.05309	0.11733	0.10354	0.05884	0.09988	0.16792	0.16381
642.267	0.07738	0.05432	0.11865	0.10458	0.06111	0.09987	0.16773	0.16004
640.338	0.07875	0.05574	0.12004	0.10619	0.0637	0.10021	0.16806	0.15543
638.41	0.08006	0.0571	0.1216	0.1085	0.06666	0.10072	0.16916	0.15004
636.481	0.08151	0.05851	0.12358	0.11155	0.07024	0.10138	0.17123	0.14408
634.552	0.08302	0.06015	0.1257	0.11527	0.07433	0.10203	0.17444	0.13746
632.623	0.08444	0.06197	0.12765	0.11945	0.07886	0.10265	0.17876	0.13037
630.695	0.08588	0.06392	0.12951	0.12374	0.08413	0.10367	0.18378	0.12343
628.766	0.08714	0.06577	0.13127	0.12774	0.09024	0.1051	0.18872	0.11704
626.837	0.08812	0.06725	0.1328	0.131	0.09686	0.1063	0.19268	0.11119
624.908	0.08896	0.06824	0.13387	0.13317	0.10357	0.10673	0.19502	0.10577
622.98	0.0895	0.06859	0.13416	0.13413	0.11003	0.10641	0.19551	0.10088
621.051	0.08947	0.06813	0.1338	0.13401	0.11606	0.10603	0.19438	0.09709
619.122	0.08905	0.06725	0.13316	0.13313	0.12133	0.10606	0.19226	0.09486
617.193	0.08862	0.06657	0.13245	0.13191	0.12529	0.10585	0.18987	0.0939
615.265	0.08851	0.06632	0.13194	0.13069	0.12777	0.10496	0.18775	0.09454
613.336	0.08865	0.06628	0.13185	0.12973	0.12945	0.10412	0.18613	0.09883
611.407	0.08878	0.06631	0.13196	0.12918	0.13115	0.10371	0.18502	0.10982
609.479	0.08889	0.06637	0.13208	0.12904	0.13384	0.10367	0.18443	0.13134
607.55	0.08902	0.06642	0.13222	0.12925	0.13913	0.10408	0.18435	0.16589
605.621	0.08914	0.06644	0.13232	0.12968	0.1493	0.1047	0.18473	0.20728
603.692	0.08922	0.06653	0.13258	0.13022	0.16582	0.10515	0.18536	0.23554
601.764	0.08926	0.06668	0.13317	0.13082	0.18502	0.10548	0.18599	0.23308
599.835	0.08928	0.06667	0.1337	0.13144	0.19351	0.10566	0.1865	0.20788
597.906	0.08921	0.06652	0.1339	0.13208	0.17817	0.1056	0.18679	0.18347
595.977	0.08916	0.06648	0.13407	0.13267	0.14638	0.10562	0.18668	0.17639
594.049	0.08928	0.0667	0.13432	0.13314	0.11776	0.10581	0.18601	0.18945
592.12	0.08938	0.06711	0.13453	0.13345	0.10305	0.10568	0.18486	0.20922
590.191	0.08946	0.06745	0.13461	0.13359	0.10315	0.10477	0.1834	0.2135
588.263	0.08979	0.06746	0.13449	0.13358	0.11772	0.10369	0.1817	0.19783
586.334	0.09031	0.06738	0.13454	0.13343	0.14887	0.10317	0.17987	0.17732
584.405	0.09085	0.06763	0.13491	0.1332	0.19616	0.10297	0.17814	0.16993
582.476	0.09131	0.06817	0.13514	0.13298	0.24778	0.10295	0.17671	0.19337
580.548	0.09138	0.06865	0.13513	0.13275	0.2823	0.10347	0.17548	0.25985
578.619	0.09117	0.06889	0.1353	0.13245	0.29213	0.10426	0.17432	0.35805
576.69	0.09092	0.06889	0.13555	0.13205	0.29308	0.10442	0.17327	0.43479
574.761	0.09067	0.06873	0.13553	0.13167	0.29382	0.10357	0.17245	0.43316
572.833	0.0908	0.0686	0.13532	0.1314	0.28614	0.10253	0.17185	0.3787
570.904	0.0913	0.06865	0.13511	0.13116	0.26685	0.10203	0.1714	0.3258
568.975	0.09166	0.06886	0.13503	0.13093	0.24299	0.10176	0.171	0.29137
567.047	0.09184	0.0692	0.13513	0.13081	0.22055	0.1012	0.17064	0.27131
565.118	0.09184	0.0696	0.13513	0.13084	0.20103	0.10043	0.17026	0.25872
563.189	0.09165	0.0699	0.13478	0.13097	0.18405	0.09991	0.16979	0.2497
561.26	0.09161	0.07002	0.13428	0.13117	0.1691	0.09971	0.16926	0.24351
559.332	0.0917	0.06995	0.1339	0.13136	0.15594	0.0997	0.16881	0.24145
557.403	0.09182	0.06977	0.13359	0.13132	0.14451	0.09987	0.16845	0.24449
555.474	0.09205	0.06963	0.13302	0.13081	0.13483	0.09983	0.16806	0.25047
553.545	0.09195	0.06974	0.132	0.12975	0.12663	0.09935	0.16752	0.254
551.617	0.09159	0.07005	0.13098	0.12816	0.11958	0.09884	0.16678	0.2513
549.688	0.09151	0.07027	0.12997	0.12613	0.11345	0.09862	0.16575	0.24306
547.759	0.09158	0.0704	0.12875	0.12386	0.10811	0.09841	0.16429	0.23203
545.83	0.09195	0.07051	0.12779	0.12157	0.1035	0.09792	0.16245	0.22038
543.902	0.09278	0.07061	0.1274	0.1194	0.09961	0.09749	0.16044	0.20918
541.973	0.09365	0.07094	0.12733	0.11743	0.09647	0.09748	0.15842	0.1991
540.044	0.09458	0.07169	0.12737	0.11566	0.09417	0.09762	0.15652	0.19031
538.116	0.09545	0.07273	0.12734	0.11404	0.09297	0.0976	0.15478	0.18256
536.187	0.09609	0.0738	0.12714	0.11244	0.09328	0.09769	0.15326	0.17539
534.258	0.09699	0.07474	0.12694	0.11085	0.09587	0.09812	0.15199	0.16854
532.329	0.09798	0.07536	0.12678	0.1093	0.1016	0.09856	0.15099	0.16211
530.401	0.09843	0.07546	0.12687	0.10778	0.11109	0.09873	0.15013	0.15638
528.472	0.09856	0.07542	0.12748	0.10631	0.12481	0.09893	0.14922	0.15182
526.543	0.09871	0.07574	0.12788	0.105	0.14289	0.09899	0.14826	0.14826
524.614	0.0989	0.07616	0.12734	0.10395	0.16255	0.0983	0.14736	0.14557
522.686	0.09891	0.07631	0.12667	0.10311	0.17821	0.09767	0.14648	0.14392
520.757	0.09849	0.07612	0.1263	0.10233	0.18566	0.09803	0.14524	0.14181
518.828	0.09786	0.07535	0.12569	0.10145	0.18237	0.09838	0.14343	0.1368
516.9	0.09716	0.07429	0.12441	0.10037	0.17061	0.09694	0.14109	0.12859
514.971	0.09593	0.07337	0.1225	0.09906	0.15809	0.09385	0.1383	0.11966
513.042	0.09402	0.07227	0.12048	0.09759	0.14841	0.091	0.13514	0.1118
511.113	0.09162	0.07072	0.11839	0.096	0.13893	0.08926	0.13194	0.10494
509.185	0.08903	0.06886	0.11584	0.09438	0.1273	0.08771	0.12918	0.09861
507.256	0.08671	0.06717	0.11315	0.0927	0.11468	0.08559	0.12686	0.09277
505.327	0.08479	0.06572	0.11095	0.09079	0.10381	0.08343	0.12441	0.08791
503.398	0.08297	0.06406	0.10887	0.08859	0.09536	0.08156	0.12146	0.08373
501.47	0.08114	0.06211	0.10654	0.08626	0.08801	0.07905	0.11815	0.07908
499.541	0.07929	0.06047	0.10429	0.08413	0.08142	0.07591	0.11478	0.07414
497.612	0.07736	0.05922	0.10178	0.0824	0.0757	0.07328	0.11156	0.06988
495.684	0.07531	0.05782	0.09895	0.08101	0.07091	0.07124	0.10857	0.06641
493.755	0.07317	0.05617	0.09665	0.07985	0.06715	0.06946	0.1059	0.06346
491.826	0.07137	0.05462	0.0949	0.07868	0.06376	0.0676	0.10358	0.06058
489.897	0.07002	0.05333	0.0932	0.07727	0.06019	0.0655	0.10152	0.0576
487.969	0.06894	0.05214	0.0917	0.07555	0.05678	0.06411	0.0995	0.05528
486.04	0.06811	0.05099	0.09057	0.07363	0.05364	0.06367	0.09733	0.05374
484.111	0.06732	0.05011	0.08986	0.07163	0.0505	0.06301	0.09496	0.0521
482.182	0.06657	0.04983	0.08976	0.06966	0.04752	0.06204	0.09245	0.04975
480.254	0.06674	0.05036	0.09005	0.06793	0.04496	0.06159	0.08997	0.04706
478.325	0.06833	0.05164	0.09042	0.0665	0.04273	0.0619	0.08767	0.04455
476.396	0.07084	0.05321	0.09116	0.0652	0.04084	0.06319	0.08563	0.04256
474.467	0.07348	0.05481	0.09264	0.06389	0.03919	0.06563	0.08395	0.04131
472.539	0.07645	0.05685	0.09485	0.06267	0.03723	0.06824	0.08255	0.04016
470.61	0.07973	0.05923	0.09673	0.06168	0.03487	0.06937	0.08108	0.03858
468.681	0.08166	0.06102	0.0972	0.06088	0.03258	0.06925	0.07939	0.03748
466.753	0.08156	0.06172	0.09645	0.0603	0.03033	0.06853	0.07762	0.03854
464.824	0.08015	0.06108	0.09522	0.0602	0.02836	0.06742	0.07625	0.04569
462.895	0.07775	0.05924	0.09366	0.06062	0.02702	0.06616	0.07537	0.06491
460.966	0.07482	0.057	0.09158	0.06102	0.02615	0.06501	0.07458	0.09399
459.038	0.07197	0.05481	0.08919	0.06099	0.02543	0.06403	0.07364	0.11388
457.109	0.06922	0.05226	0.08648	0.06042	0.02425	0.06173	0.07235	0.10738
455.18	0.0668	0.0498	0.0835	0.05931	0.02328	0.05805	0.07043	0.09113
453.251	0.06401	0.04805	0.08042	0.05765	0.02354	0.05477	0.06791	0.08219
451.323	0.06025	0.04632	0.077	0.05561	0.02542	0.05194	0.06519	0.07653
449.394	0.0569	0.04427	0.07385	0.0535	0.02972	0.04981	0.06264	0.07017
447.465	0.05472	0.04216	0.07121	0.05138	0.03548	0.04846	0.06022	0.06341
445.537	0.05293	0.03977	0.06847	0.04907	0.03838	0.04689	0.0576	0.05662
443.608	0.05073	0.03708	0.06566	0.04661	0.03532	0.04454	0.05472	0.04972
441.679	0.04804	0.03507	0.06279	0.04416	0.02852	0.04149	0.0516	0.04263
439.75	0.04575	0.0342	0.05949	0.04178	0.02258	0.03869	0.04827	0.03668
437.822	0.04404	0.03335	0.05653	0.03944	0.0189	0.03719	0.04495	0.03266
435.893	0.04241	0.03191	0.05474	0.03716	0.01623	0.03649	0.04184	0.02944
433.964	0.04104	0.03052	0.05337	0.03497	0.01373	0.03516	0.03897	0.02603
432.035	0.03992	0.02942	0.05137	0.03287	0.01154	0.03313	0.03645	0.02287
430.107	0.03901	0.02835	0.04895	0.03084	0.00972	0.03128	0.03434	0.02031
428.178	0.03878	0.02755	0.04679	0.02902	0.00845	0.03029	0.03268	0.01869
426.249	0.03858	0.02712	0.04493	0.02777	0.00816	0.03024	0.03188	0.01829
424.321	0.03746	0.02642	0.04304	0.02697	0.0084	0.03003	0.03195	0.0181
422.392	0.03545	0.02524	0.04128	0.02579	0.00851	0.02944	0.03155	0.01762
420.463	0.03292	0.02402	0.03943	0.02382	0.00866	0.03009	0.0296	0.0178
418.534	0.03029	0.02241	0.03546	0.02106	0.0078	0.02901	0.02607	0.01649
416.606	0.02798	0.01996	0.03006	0.01761	0.00522	0.02229	0.02159	0.01166
414.677	0.02544	0.01702	0.02559	0.0137	0.00304	0.01538	0.01667	0.00751
412.748	0.02214	0.01369	0.02145	0.00984	0.00165	0.01081	0.01173	0.00513
410.819	0.01812	0.01077	0.0172	0.00667	0.00067	0.00775	0.00775	0.00355
408.891	0.01422	0.00876	0.01288	0.00431	0.00015	0.0052	0.00511	0.00234
406.962	0.01095	0.00661	0.00875	0.00246	0	0.00271	0.00304	0.00128
405.033	0.00772	0.00395	0.00574	0.00246	0	0.00052	0.00304	0.00022
403.104	0.00467	0.00181	0.00393	0.00246	0	0	0.00304	0
401.176	0.00244	0.00073	0.00219	0.00246	0	0	0.00304	0
399.247	0	0	0	0.00246	0	0	0.00304	0
